# Supplementary material for: Genome-wide identification of functional enhancers and their potential roles in pig breeding
Source: J Anim Sci Biotechnol. 2022 Jul 4;13:75. doi: 10.1186/s40104-022-00726-y (PMC9252078; doi:10.1186/s40104-022-00726-y)
Supplement: Supplementary file 1 — Additional file 1: Table S1. Enhancers verified using the RT-qPCR method. Primers used to construct the reporter vectors. [file 40104_2022_726_MOESM1_ESM.xlsx]

## Sheet: Sheet1
Table S1. Enhancers verified using the RT-qPCR method. Primers used to construct the reporter vectors.
Chromosome	Start	End	Forward primer	Reverse primer
1	66074388	66075372	AAGCCAGAAGGAAGCAGAGAATCAG	ATCCAGCATATCTTGCCAGACTCAG
1	165070575	165072230	TCCTTCACCCTCCTGTCCCATTG	AGACCCACAGAGCAGCATTCCA
1	165106048	165107080	ACTCACTTTGGAAACACAGGGACAG	CAAGGCGAACGGAAGAGCACAA
1	200909236	200909840	CAGGAGTGAAGGATACAGGCAGAG	GCCATTAGAATAAGCGAGGACTGTT
10	1017567	1018361	CAGGTGGTGAGACAGACGCTAA	TCGGCTTGTGACAACAGGCATT
10	8324841	8325492	TTCCAGACCTTCCAGGCAAGACT	GCAACACCTGATCTGAGCCACAT
10	63734961	63735683	ACACAGCAAGGAAATGGCAGGG	GGAGGAGGCGGAAGTGGTAGAA
11	972512	973350	CTCTGCTCTCCGCCTCTGAATC	GGTCATTGCCGTTCTCTCTTCC
11	67417714	67418794	AGCCACTGCGAGAATGAAGAGC	GGCGTTGACTGAGGAGAACACA
11	76178449	76179285	TGATGAAGAGTGCGGTGGCTAA	GTGGCATCTTGGAGAGGCTGAA
12	4464994	4466064	AGGCGGCAGTGACACAATTCTAA	AACAGCGATCCTCCACCTTCTTG
12	32914442	32915415	AAGCAAGCAAGGAGGAAGGATGAAG	AGGCAGGAGTGAGAAAGAGGAGAC
12	47737032	47738301	TGGCTTAGGACTACAAGACAGAGGA	AGACCGAACCGAGAAGCAGGA
12	57918289	57919229	GCTCCATACCTCCAACTGATCCTGA	GCCTTCCGTCCAGATGAACCTTG
12	59522273	59522941	GTGTGACTCGCCTCGGAGAAGA	GCTCGGATCTGGTGTTCCTGTG
13	54387568	54388558	TGGACAGTGGAGACAGCCTCTT	CCTGGAGCATCTGGCATTGAAG
13	61569176	61569895	ACCATCCCAGACTGACTCAACA	TGACACAGGCTACAACATAGGC
13	205578410	205579018	AATGGCTGGCGTCCTGTCTG	CTCTCACTCCTGTATTCCACCTTCA
14	43129380	43130195	AGGAAGAACATCGCAGCAGTGG	GGACCCTTAAACCTCGTGGACATC
14	75116377	75116976	GCCCTGGAAGCACATCACCTAA	ACTTGCCTACTTGCCCGTTACT
14	81153832	81154920	AGAAGACAGAGGAATAGCGTGGACT	CCTGCCTAGATACAGAGGTGACACT
14	103210910	103211687	GATGCTGTCGCCTGCTTGCT	TGGGCTTTGAGTGCTGTATGGG
14	129264383	129265678	CGTGGGTCTGGGTTTGTCATCTG	TGAACTGCCTAGCTTGTCCATCTG
14	132437916	132438812	GGAAGGTTCTAGGAGGAGGAGGAG	TACAGGGAAACAAGCCAAGCCATAG
17	9296852	9297621	CTCAGGAAGACCGAGTCAGACC	CATTGCTGTGCTGGGCTGTTTC
2	69172226	69173012	GCCCGTGTGGATTGCCGTTT	GCCTCCTGCCTTGTGCTAAGTG
4	128207745	128208565	GCTTGTGTGATGAATCGTGGTCTGA	AGTGGATGCCTGGAGTCCTAAGATG
5	78193334	78194548	CGTGACCACCACTGACTTCAACTC	CCAGCCTAGAAGACTCCACCTCTC
6	4682405	4684001	ACTGCTGGTGACAATGTGCTGAA	GCCTCATGGTCAACTACCGATACTT
6	35244752	35245398	TCTAACCGCATGGAGCAGGACAA	GCTGAAGGAGTGAGTGAATGAACGA
7	1588685	1589383	GGCTCCTACACCTGCTTCAGAC	TGGGTCAAACAGTTTCTCCGCTTT
7	29901297	29902428	GCGGCTTGTTTCTTCTCCTTTCAG	TGGATGTGGAACACTGCTCAGATG
9	6884304	6885233	GGACTGGAGGTTTAGGCTGGAGAA	CAATATGTCGTGGAGTGGCGTATCG
9	36753322	36754166	GCGTTAGCCATGAAGCCTGTGA	AGAGGTGAGGAAGTGAGGACAAGTT
9	39629709	39630595	TGCTTGCCTCTCCTCACCTCTG	TTGCCTCTTCACTCCTCTTGACTCA
9	138110505	138111553	TGTGCTGACCAGTGCTTAACAACT	ACCTTCTCTGCCTCTTACTCTTCAC
1	84674	85273	TACCTTACGGACGGCATGTATCAGT	TGTGTCTCTGGAGCGACCTCTG
3	94252354	94252953	CGCAGTGGAAGTCGGAACAAGAG	GCCTCGCAGTGAAGAGTTCTGTG
8	407873	408472	GGCGAACAATCTCCTCCTGTGT	CCTGTGGTCTTGGAACCGTCTAC
11	77276251	77276850	CAGATCGTGAGTCAGATGGTGGAG	TGCTGCTGTGCCTGTGTTGTAG
