# Supplementary material for: Genome-wide identification of functional enhancers and their potential roles in pig breeding
Source: J Anim Sci Biotechnol. 2022 Jul 4;13:75. doi: 10.1186/s40104-022-00726-y (PMC9252078; doi:10.1186/s40104-022-00726-y)
Supplement: Supplementary file 2 — Additional file 2: Table S2. Primers used for RT-qPCR. [file 40104_2022_726_MOESM2_ESM.xlsx]

## Sheet: Sheet1
Table S2. Primers used for RT-qPCR.
		Forward primer	Reverse primer
Immune related genes	IFIT1 gene	CCTTCCACAGCTGAAATGCC	CCAACAAGTTGTACATTGTCGCT
	ISG15 gene	CGTGCAAGCTGACCAGTTCT	ATACACGGTGCACATAGGCT
	IFI27 gene	AGCCACCCAAGCAGTCTTATC	TAGGGCAGCCTTGAATGACAG
	OAS3 gene	TGTTCTGGGGACAGTTTGGT	AGTGAGCATTAGTCCAGCAACT
	IRF7 gene	TGGCTGGATGAAGCCAGAAC	CTTAAAGATGCGCGAGTCGG
	MX1 gene	GTTTCTGCATCCAATCACCTGT	TGAGTCGATGAGGTCGATGC
Repoter assay	luciferase qPCR	ACTGGGACGAAGACGAACAC	GGCGACGTAATCCACGATCT
	GFP qPCR	ACTCTGTGCTATGGTGTTCAATGCTT	CGTGTCTTGTAGTTGCCGTCATCTT
