# Supplementary material for: Genome-wide identification of functional enhancers and their potential roles in pig breeding
Source: J Anim Sci Biotechnol. 2022 Jul 4;13:75. doi: 10.1186/s40104-022-00726-y (PMC9252078; doi:10.1186/s40104-022-00726-y)
Supplement: Supplementary file 4 — Additional file 4: Table S3. Sequencing statistics of STARR-seq, RNA-seq, ATAC-seq and ChIP-seq libraries. [file 40104_2022_726_MOESM4_ESM.xlsx]

## Sheet: STARR-seq
Table S3. Sequencing statistics of STARR-seq, RNA-seq, ATAC-seq and ChIP-seq libraries.
	STARR-seq input plasmid library					STARR-seq cDNA library
	Raw reads	Alignable reads	Unique fragments	Unique fragments/alignable reads		Raw reads	Alignable reads	Unique fragments	Unique fragments/alignable reads
PK15 replicate 1	402990833	310952988	46052345	0.148101		448620289	310850857	21000492	0.0675581
PK15 replicate 2	318638403	263648287	44621710	0.169247		588109752	403224304	20160760	0.0499989
ST replicate 1	293474503	241190247	43779230	0.181513		446220835	316323473	12543857	0.0396552
ST replicate 2	333207022	275388867	45147303	0.16394		490053819	340603177	11962702	0.0351221

## Sheet: RNA-seq
RNA-seq libraries
	Raw reads	Alignable reads	Unique fragments	Merged reads
PK15 replicate 1	88193230	79169944	56417020	118,010,323
PK15 replicate 2	98495987	87865763	61593303

## Sheet: ATAC-seq
ATAC-seq libraries
	Raw reads	Alignable reads	Unique fragments	mtDNA Content	Merged reads
PK15 replicate 1	37712662	33546219	19870249	13.22%	39,605,040
PK15 replicate 2	36006480	32400562	19734791	11.30%

## Sheet: ChIP-seq
ChIP-seq libraries
	Raw reads	Alignable reads	Unique fragments	Merged reads
H3K4me1 replicate 1	75129648	72554162	50287410	84,028,312
H3K4me1 replicate 2	46909332	45015332	33740902
H3K4me3 replicate 1	49808819	47815554	35025868	74,821,383
H3K4me3 replicate 2	57701115	55395071	39795515
H3K27ac replicate 1	48156337	46879954	34031594	79,619,366
H3K27ac replicate 2	70681507	68047006	45587772
H3K9me3 replicate 1	72908208	70718057	41370944	72,575,347
H3K9me3 replicate 2	54574293	52472915	31204403
H3k27me3 replicate 1	78413226	75734563	48478056	95,481,593
H3k27me3 replicate 2	70057942	66699619	47003537
CTCF replicate 1	56498364	54309369	35279628	83,832,492
CTCF replicate 2	47217420	44387924	48552864
Input replicate 1	58186576	54700602	38844687	71,212,763
Input replicate 2	47446203	44697497	32368076
