# Supplementary material for: Genome-wide identification of functional enhancers and their potential roles in pig breeding
Source: J Anim Sci Biotechnol. 2022 Jul 4;13:75. doi: 10.1186/s40104-022-00726-y (PMC9252078; doi:10.1186/s40104-022-00726-y)
Supplement: Supplementary file 6 — Additional file 6: Table S5. Potential transcription factor binding sites in the enhancers. [file 40104_2022_726_MOESM6_ESM.xlsx]

## Sheet: Sheet1
Table S5. Potential transcription factor binding sites in the enhancers.
Motif index	Motif source	Motif ID	Alt ID	Consensus	Width	Sites	E-value	Most similar motif source	Most similar motif	URL	Enhancers
1	MEME	GGGAAAAGATCTCAG	MEME-1	GGGAAAAGATCTCAG	15	365	7.8e-638				1:92840303-92841509
											4:46450602-46451808
											6:38776071-38776680
											9:63441028-63441642
2	MEME	GVAMAGCTGSW	MEME-3	GVAMAGCTGSW	11	1355	9.2e-595	db/JASPAR/JASPAR2018_CORE_vertebrates_non-redundant.meme	MA0499.1 (Myod1)	http://jaspar2018.genereg.net/matrix/MA0499.1	5:40195084-40196383
											7:24587819-24588419
											9:63334030-63334632
											AEMK02000205.1:19501-20100
											AEMK02000639.1:15320-17177
											AEMK02000639.1:310144-310764
											7:24587819-24588419
											7:24592949-24593553
											8:54673977-54675191
											9:63292588-63294403
											9:63297928-63298527
											AEMK02000407.1:6041-6640
											AEMK02000644.1:61743-62357
											AEMK02000644.1:69520-70812
											AEMK02000644.1:76171-76781
											AEMK02000654.1:6186-6832
											17:63387023-63387630
											17:63412317-63413521
3	MEME	ACGGTCTTTCTGAGTC	MEME-2	ACGGTCTTTCTGAGTC	16	280	1.0e-573				10:21881121-21881887
											11:58406531-58407192
4	DREME	CTGGYCGA	DREME-1	CTGGYCGA	8	704	1.1e-179				5:39931700-39932347
											5:39955554-39956395
											9:63307061-63309497
											AEMK02000205.1:19501-20100
											AEMK02000397.1:19390-20619
											AEMK02000639.1:246572-248399
											AEMK02000644.1:34600-35202
											AEMK02000644.1:69520-70812
											AEMK02000644.1:76171-76781
5	DREME	CCDAGGGC	DREME-2	CCDAGGGC	8	698	1.7e-150	db/MOUSE/uniprobe_mouse.meme	UP00087_2 (Tcfap2c_secondary)	http://the_brain.bwh.harvard.edu/uniprobe/details2.php?id=00087	5:39820038-39820652
											5:39894807-39895408
											5:39955554-39956395
											5:40006094-40006694
											5:40020246-40020962
											5:40071069-40071696
											9:63272718-63273934
											9:63356539-63357138
											AEMK02000639.1:20276-21532
6	DREME	AWGCAGC	DREME-3	AWGCAGC	7	889	1.5e-131				13:104155-105423
											13:105445-106437
											13:67588-68793
											13:8599-9799
											15:17044-17647
											15:30705-31319
											15:420-1634
											AEMK02000179.1:5718-6480
											AEMK02000180.1:1203-1811
											AEMK02000213.1:339214-340419
											AEMK02000213.1:344977-346241
											AEMK02000495.1:140112-141021
											AEMK02000646.1:9790-11007
7	DREME	GGCWGYCC	DREME-5	GGCWGYCC	8	752	2.7e-125				1:92848610-92849264
	DREME	GGCWGYCC	DREME-5	GGCWGYCC		752	2.7e-125				6:38746098-38747992
	DREME	GGCWGYCC	DREME-5	GGCWGYCC		752	2.7e-125				6:38771524-38772123
	DREME	GGCWGYCC	DREME-5	GGCWGYCC		752	2.7e-125				8:14172-14783
	DREME	GGCWGYCC	DREME-5	GGCWGYCC		752	2.7e-125				8:47798131-47798798
	DREME	GGCWGYCC	DREME-5	GGCWGYCC		752	2.7e-125				9:63227556-63228171
8	DREME	CTGCWAC	DREME-6	CTGCWAC	7	600	3.9e-116				10:21881121-21881887
	DREME	CTGCWAC	DREME-6	CTGCWAC	7	600	3.9e-116				11:58406531-58407192
	DREME	CTGCWAC	DREME-6	CTGCWAC	7	600	3.9e-116				13:150810774-150812016
	DREME	CTGCWAC	DREME-6	CTGCWAC	7	600	3.9e-116				1:24288420-24289052
9	DREME	CKYGGGC	DREME-9	CKYGGGC	7	973	3.4e-96	db/MOUSE/uniprobe_mouse.meme	UP00087_2 (Tcfap2c_secondary)	http://the_brain.bwh.harvard.edu/uniprobe/details2.php?id=00087	5:39894807-39895408
	DREME	CKYGGGC	DREME-9	CKYGGGC	7	973	3.4e-96	db/MOUSE/uniprobe_mouse.meme	UP00087_2 (Tcfap2c_secondary)	http://the_brain.bwh.harvard.edu/uniprobe/details2.php?id=00087	5:39897512-39898111
	DREME	CKYGGGC	DREME-9	CKYGGGC	7	973	3.4e-96	db/MOUSE/uniprobe_mouse.meme	UP00087_2 (Tcfap2c_secondary)	http://the_brain.bwh.harvard.edu/uniprobe/details2.php?id=00087	5:39899491-39900922
	DREME	CKYGGGC	DREME-9	CKYGGGC	7	973	3.4e-96	db/MOUSE/uniprobe_mouse.meme	UP00087_2 (Tcfap2c_secondary)	http://the_brain.bwh.harvard.edu/uniprobe/details2.php?id=00087	5:39906887-39907487
	DREME	CKYGGGC	DREME-9	CKYGGGC	7	973	3.4e-96	db/MOUSE/uniprobe_mouse.meme	UP00087_2 (Tcfap2c_secondary)	http://the_brain.bwh.harvard.edu/uniprobe/details2.php?id=00087	9:63297928-63298527
	DREME	CKYGGGC	DREME-9	CKYGGGC	7	973	3.4e-96	db/MOUSE/uniprobe_mouse.meme	UP00087_2 (Tcfap2c_secondary)	http://the_brain.bwh.harvard.edu/uniprobe/details2.php?id=00087	AEMK02000205.1:20559-21159
	DREME	CKYGGGC	DREME-9	CKYGGGC	7	973	3.4e-96	db/MOUSE/uniprobe_mouse.meme	UP00087_2 (Tcfap2c_secondary)	http://the_brain.bwh.harvard.edu/uniprobe/details2.php?id=00087	AEMK02000397.1:15578-16206
	DREME	CKYGGGC	DREME-9	CKYGGGC	7	973	3.4e-96	db/MOUSE/uniprobe_mouse.meme	UP00087_2 (Tcfap2c_secondary)	http://the_brain.bwh.harvard.edu/uniprobe/details2.php?id=00087	AEMK02000407.1:17581-18781
	DREME	CKYGGGC	DREME-9	CKYGGGC	7	973	3.4e-96	db/MOUSE/uniprobe_mouse.meme	UP00087_2 (Tcfap2c_secondary)	http://the_brain.bwh.harvard.edu/uniprobe/details2.php?id=00087	AEMK02000644.1:63292-63901
	DREME	CKYGGGC	DREME-9	CKYGGGC	7	973	3.4e-96	db/MOUSE/uniprobe_mouse.meme	UP00087_2 (Tcfap2c_secondary)	http://the_brain.bwh.harvard.edu/uniprobe/details2.php?id=00087	AEMK02000644.1:69520-70812
10	DREME	ACCCCYTG	DREME-7	ACCCCYTG	8	537	3.9e-94	db/EUKARYOTE/jolma2013.meme	ZIC1_full	http://floresta.eead.csic.es/footprintdb/index.php?db=HumanTF:1.0&motif=ZIC1_full	10:47029192-47029805
		ACCCCYTG	DREME-7	ACCCCYTG	8	537	3.9e-94	db/EUKARYOTE/jolma2013.meme	ZIC1_full	http://floresta.eead.csic.es/footprintdb/index.php?db=HumanTF:1.0&motif=ZIC1_full	13:184629390-184630442
		ACCCCYTG	DREME-7	ACCCCYTG	8	537	3.9e-94	db/EUKARYOTE/jolma2013.meme	ZIC1_full	http://floresta.eead.csic.es/footprintdb/index.php?db=HumanTF:1.0&motif=ZIC1_full	10:21881121-21881887
		ACCCCYTG	DREME-7	ACCCCYTG	8	537	3.9e-94	db/EUKARYOTE/jolma2013.meme	ZIC1_full	http://floresta.eead.csic.es/footprintdb/index.php?db=HumanTF:1.0&motif=ZIC1_full	13:150810774-150812016
		ACCCCYTG	DREME-7	ACCCCYTG	8	537	3.9e-94	db/EUKARYOTE/jolma2013.meme	ZIC1_full	http://floresta.eead.csic.es/footprintdb/index.php?db=HumanTF:1.0&motif=ZIC1_full	1:184191834-184192706
11	DREME	GTNGACCA	DREME-8	GTNGACCA	8	442	1.5e-92				5:39894807-39895408
	DREME	GTNGACCA	DREME-8	GTNGACCA	8	442	1.5e-92				5:40196531-40198466
	DREME	GTNGACCA	DREME-8	GTNGACCA	8	442	1.5e-92				7:24587819-24588419
	DREME	GTNGACCA	DREME-8	GTNGACCA	8	442	1.5e-92				9:63346728-63347329
	DREME	GTNGACCA	DREME-8	GTNGACCA	8	442	1.5e-92				AEMK02000407.1:39885-40774
	DREME	GTNGACCA	DREME-8	GTNGACCA	8	442	1.5e-92				AEMK02000407.1:71094-71694
	DREME	GTNGACCA	DREME-8	GTNGACCA	8	442	1.5e-92				AEMK02000639.1:89585-90911
	DREME	GTNGACCA	DREME-8	GTNGACCA	8	442	1.5e-92				AEMK02000644.1:80235-80837
12	DREME	AGACCSTC	DREME-10	AGACCSTC	8	399	4e-89				1:92840303-92841509
											1:92842027-92842664
											6:38742988-38744187
											8:14172-14783
											9:63227556-63228171
											AEMK02000542.1:54449-55808
											AEMK02000636.1:59511-60788
13	DREME	CGGGANA	DREME-11	CGGGANA	7	624	7.7e-83	db/EUKARYOTE/jolma2013.meme	E2F8_DBD	http://floresta.eead.csic.es/footprintdb/index.php?db=HumanTF:1.0&motif=E2F8_DBD	5:39963592-39964197
											9:63349613-63350214
											AEMK02000639.1:77235-77945
											AEMK02000644.1:36425-37379
											AEMK02000644.1:69520-70812
											AEMK02000644.1:78580-79787
											AEMK02000654.1:4093-6096
14	DREME	GGAWWCCA	DREME-13	GGAWWCCA	8	381	3.1e-68				13:100784-101483
											13:101650-102277
											13:59074-59732
											15:2504-5257
											15:5900-6517
											16:20285-21494
											8:133852729-133853450
											AEMK02000184.1:1-1546
											AEMK02000213.1:348742-351144
											AEMK02000495.1:131153-132352
											AEMK02000693.1:2311-3184
15	DREME	AAGASGCT	DREME-14	AAGASGCT	8	294	1.3e-66				10:21881121-21881887
											11:58406531-58407192
											13:150810774-150812016
											13:97230993-97232240
16	DREME	CAGAAAAG	DREME-15	CAGAAAAG	8	280	1.7e-66				10:21881121-21881887
											11:58406531-58407192
											13:150810774-150812016
17	DREME	TGGCCCWA	DREME-16	TGGCCCWA	8	274	2e-58				13:100784-101483
											13:104155-105423
											13:77479-78709
											15:8089-9149
											AEMK02000179.1:4482-5713
											AEMK02000180.1:1203-1811
											AEMK02000495.1:124349-124971
18	DREME	CTRCATTC	DREME-17	CTRCATTC	8	398	8e-58	db/MOUSE/uniprobe_mouse.meme	UP00031_1 (Zbtb3_primary)	http://the_brain.bwh.harvard.edu/uniprobe/details2.php?id=00031	13:104155-105423
											13:20185-20878
											13:78785-80595
											15:2504-5257
											AEMK02000180.1:1203-1811
											AEMK02000358.1:18761-19388
19	DREME	CAGGCAGG	DREME-18	CAGGCAGG	8	317	6.4e-53				AEMK02000400.1:6287-6914
											AEMK02000636.1:1245-3050
											AEMK02000636.1:58284-60116
											AEMK02000636.1:60117-60718
20	DREME	CCTCCCCA	DREME-19	CCTCCCCA	8	288	2.7e-49	db/JASPAR/JASPAR2018_CORE_vertebrates_non-redundant.meme	MA0056.1 (MZF1)	http://jaspar2018.genereg.net/matrix/MA0056.1	10:21881121-21881887
											15:117485098-117485796
											X:60634083-60635282
21	DREME	GAGTCRCC	DREME-20	GAGTCRCC	8	272	1.7e-42	db/JASPAR/JASPAR2018_CORE_vertebrates_non-redundant.meme	MA0477.1 (FOSL1)	http://jaspar2018.genereg.net/matrix/MA0477.1	5:39893580-39894182
											5:39894807-39895408
											5:39899491-39900922
											5:39901705-39902307
											5:39916803-39918004
											8:54675285-54675889
											9:63346122-63347335
											9:63349613-63350214
											9:63355333-63357138
											AEMK02000205.1:20215-20848
											AEMK02000407.1:70453-71694
											AEMK02000644.1:81546-82813
22	DREME	AATCGGKA	DREME-21	AATCGGKA	8	176	3.5e-39				13:101650-102277
											13:51496-52107
											13:54672-55285
											15:420-1634
											AEMK02000179.1:4482-5713
											AEMK02000213.1:344977-346241
											AEMK02000646.1:11712-12913
											AEMK02000646.1:2309-3542
											AEMK02000646.1:9790-11007
23	DREME	ACTCCAAA	DREME-23	ACTCCAAA	8	146	1.9e-33				1:92840303-92841509
											1:92846244-92846845
											AEMK02000141.1:12170-12772
											AEMK02000636.1:59511-60788
24	DREME	TTGKGAAA	DREME-24	TTGKGAAA	8	159	5e-29				10:21881121-21881887
											AEMK02000451.1:152505-153104
25	DREME	GAGCCAGA	DREME-25	GAGCCAGA	8	186	6.2e-29				1:92840303-92841509
											1:92848610-92849264
											6:38746098-38747992
											AEMK02000636.1:60117-60718
26	DREME	GKGTCCGA	DREME-26	GKGTCCGA	8	172	1.1e-19	db/EUKARYOTE/jolma2013.meme	ZNF524_full_2	http://floresta.eead.csic.es/footprintdb/index.php?db=HumanTF:1.0&motif=ZNF524_full_2	5:39912191-39912792
											9:63281967-63283806
											AEMK02000407.1:10290-11490
											AEMK02000407.1:1060-1733
											AEMK02000407.1:70453-71694
											AEMK02000639.1:89585-90911
											AEMK02000644.1:37450-38069
											5:39817390-39817996
											5:39817396-39817998
											5:39894807-39895408
											9:63375119-63375774
											AEMK02000205.1:19501-20100
											AEMK02000407.1:10290-11490
27	DREME	CCAWTGCG	DREME-27	CCAWTGCG	8	112	3.1e-19				15:11066-11667
											15:420-1634
											AEMK02000184.1:2319-3522
											AEMK02000213.1:336384-337590
											AEMK02000358.1:17666-18277
											AEMK02000646.1:11707-12906
28	DREME	CCGCGGK	DREME-28	CCGCGGK	7	201	4.4e-19	db/EUKARYOTE/jolma2013.meme	HINFP1_full_1	http://floresta.eead.csic.es/footprintdb/index.php?db=HumanTF:1.0&motif=HINFP1_full_1	5:39820038-39820652
											5:40195084-40196383
											9:63317330-63317930
											9:63355333-63357138
											AEMK02000289.1:7096-8300
											AEMK02000644.1:36425-37379
											AEMK02000644.1:69520-70812
											AEMK02000654.1:4093-6096
											5:39950597-39951206
											9:63296727-63297326
											9:63300601-63301215
											AEMK02000654.1:6186-6832
29	DREME	AATCAGCS	DREME-29	AATCAGCS	8	101	1.2e-18				1:92840303-92841509
											4:46447746-46448946
											AEMK02000636.1:59511-60788
											17:63386384-63387620
30	DREME	TSTSCAAA	DREME-32	TSTSCAAA	8	173	1.3e-18	db/EUKARYOTE/jolma2013.meme	MTF1_DBD	http://floresta.eead.csic.es/footprintdb/index.php?db=HumanTF:1.0&motif=MTF1_DBD	4:46446463-46447662
											9:63163599-63164736
											AEMK02000370.1:17970-18614
											AEMK02000370.1:25180-26725
31	DREME	AAHAAACC	DREME-30	AAHAAACC	8	128	3.3e-17	db/MOUSE/uniprobe_mouse.meme	UP00039_1 (Foxj3_primary)	http://the_brain.bwh.harvard.edu/uniprobe/details2.php?id=00039	4:46446463-46447662
											6:38742988-38744187
											6:38778823-38780035
											9:63424990-63425597
											9:63428925-63430134
											AEMK02000636.1:59511-60788
32	DREME	CGCTTGCC	DREME-31	CGCTTGCC	8	89	4.5e-17				1:92840303-92841509
											6:38742988-38744187
											8:14172-14783
											8:16719-17324
33	DREME	GCTCRGGA	DREME-33	GCTCRGGA	8	139	9.6e-17				1:92840303-92841509
											4:46450602-46451808
											9:63151360-63152779
											9:63428276-63428888
											9:63428925-63430134
34	DREME	AAAATCCW	DREME-34	AAAATCCW	8	107	1e-14				13:100784-101483
											15:19073-22248
											15:30705-31319
											15:420-1634
											15:5900-6517
											16:13967-15782
											AEMK02000179.1:12454-13054
											AEMK02000327.1:2827-4496
35	DREME	TGAAACYA	DREME-35	TGAAACYA	8	88	1.7e-13				1:92840303-92841509
											1:92846244-92846845
											AEMK02000370.1:15298-15897
36	DREME	CCTTCSCG	DREME-36	CCTTCSCG	8	98	2.6e-12	db/JASPAR/JASPAR2018_CORE_vertebrates_non-redundant.meme	MA0470.1 (E2F4)	http://jaspar2018.genereg.net/matrix/MA0470.1	7:24598965-24599573
											AEMK02000141.1:10971-13402
											AEMK02000141.1:12773-13372
											AEMK02000636.1:59511-60788
37	DREME	ACTCGYGC	DREME-38	ACTCGYGC	8	70	2.2e-10				5:39946385-39947019
											9:63272718-63273934
											9:63288221-63288826
											9:63389632-63390294
											AEMK02000407.1:2381-3026
											AEMK02000407.1:70453-71694
											AEMK02000639.1:195023-195626
											AEMK02000639.1:77164-77940
											AEMK02000654.1:13674-14914
38	DREME	AGAAGACG	DREME-39	AGAAGACG	8	68	1.2e-09				9:63263311-63263920
											AEMK02000141.1:12170-12772
											AEMK02000636.1:59511-60788
39	DREME	GTTCTCAS	DREME-40	GTTCTCAS	8	84	2.3e-09				AEMK02000636.1:1245-3050
											AEMK02000636.1:59511-60788
40	DREME	CCTSGGAC	DREME-41	CCTSGGAC	8	127	2.5e-09				5:39820038-39820652
											5:40195084-40196383
											5:40196549-40197778
											9:63348950-63349561
											AEMK02000407.1:10291-10890
											AEMK02000407.1:18799-19411
											AEMK02000639.1:298772-299371
											AEMK02000639.1:58927-59545
											AEMK02000644.1:69520-70812
											5:39907488-39908087
											AEMK02000407.1:53107-53707
											AEMK02000654.1:13674-14914
41	DREME	GTTTCGGA	DREME-42	GTTTCGGA	8	42	5.8e-09	db/EUKARYOTE/jolma2013.meme	IRF5_full_2	http://floresta.eead.csic.es/footprintdb/index.php?db=HumanTF:1.0&motif=IRF5_full_2	1:92840303-92841509
											1:92843666-92844871
											AEMK02000141.1:23978-24786
42	DREME	AACGYGCT	DREME-43	AACGYGCT	8	41	1.2e-08				7:24598965-24599573
											9:63447225-63448822
											AEMK02000141.1:28670-30473
											AEMK02000370.1:47500-49310
43	DREME	AAACYGT	DREME-44	AAACYGT	7	80	2.1e-08				1:92840303-92841509
											4:46450413-46451048
											9:63435315-63435933
44	DREME	CCCGRGC	DREME-46	CCCGRGC	7	212	1.6e-07	db/EUKARYOTE/jolma2013.meme	Tp53_DBD_3	http://floresta.eead.csic.es/footprintdb/index.php?db=HumanTF:1.0&motif=Tp53_DBD_3	1:92843666-92844871
											9:63282509-63283112
											9:63428925-63430134
											9:63435315-63435933
											AEMK02000141.1:28670-30473
											AEMK02000370.1:25180-26725
45	DREME	GAATABA	DREME-47	GAATABA	7	87	3.5e-07				13:10760-11836
											15:420-1634
											AEMK02000184.1:1-1546
											AEMK02000358.1:20386-20990
46	DREME	ATTTYAC	DREME-48	ATTTYAC	7	75	1.6e-06	db/EUKARYOTE/jolma2013.meme	TBX15_DBD_1	http://floresta.eead.csic.es/footprintdb/index.php?db=HumanTF:1.0&motif=TBX15_DBD_1	13:100784-101483
											13:101650-102277
											13:119117-119720
											13:122039-122691
											15:420-1634
											1:165070575-165071711
											AEMK02000213.1:342711-343928
47	DREME	GTGTGSAC	DREME-49	GTGTGSAC	8	63	1.8e-06	db/MOUSE/uniprobe_mouse.meme	UP00026_1 (Zscan4_primary)	http://the_brain.bwh.harvard.edu/uniprobe/details2.php?id=00026	AEMK02000141.1:1-1036
											AEMK02000141.1:17684-18884
											AEMK02000636.1:59511-60788
48	DREME	AACTTAYA	DREME-50	AACTTAYA	8	41	1.9e-06				15:37206386-37207298
											14:27388429-27389036
											14:62809794-62810960
49	DREME	GAGGGCTA	DREME-51	GAGGGCTA	8	41	2.1e-05				1:92845143-92845746
											6:38742988-38744187
50	DREME	AAWCAC	DREME-52	AAWCAC	6	231	2.1e-05				13:100784-101483
											13:51496-52107
											AEMK02000179.1:15713-16317
											AEMK02000184.1:1-1546
											AEMK02000327.1:4609-5219
											AEMK02000358.1:16356-17565
											AEMK02000646.1:2309-3542
51	DREME	AAGAWCCG	DREME-54	AAGAWCCG	8	39	7.4e-05				11:58406531-58407192
											AEMK02000579.1:129203-130444
52	DREME	GCAGKAAA	DREME-55	GCAGKAAA	8	49	9.3e-05				4:46447766-46448971
											4:46447746-46448946
											6:38784776-38785380
											AEMK02000370.1:13572-14199
											AEMK02000370.1:4879-6086
53	DREME	GAGAYTAA	DREME-56	GAGAYTAA	8	32	0.00011	db/EUKARYOTE/jolma2013.meme	PITX1_full_2	http://floresta.eead.csic.es/footprintdb/index.php?db=HumanTF:1.0&motif=PITX1_full_2	15:51760124-51761145
											11:2318453-2319543
											15:94822316-94823548
											11:56887508-56888527
54	DREME	CGACTMGC	DREME-57	CGACTMGC	8	55	0.00011				9:63272718-63273934
											9:63277900-63278522
											9:63351559-63352158
											AEMK02000485.1:47140-48735
											AEMK02000644.1:33933-34537
55	DREME	CTTCTTCA	DREME-58	CTTCTTCA	8	57	0.00015				7:24599982-24600589
											9:63234401-63235097
											AEMK02000141.1:10971-13402
											AEMK02000141.1:12773-13372
											AEMK02000636.1:59511-60788
56	DREME	GKTCGACA	DREME-59	GKTCGACA	8	42	0.00032				5:39820883-39821800
											5:39901705-39902307
											AEMK02000205.1:21381-22609
											AEMK02000407.1:67944-69054
											AEMK02000407.1:70493-71093
											AEMK02000639.1:7654-8260
											AEMK02000644.1:67152-69184
											AEMK02000644.1:78580-79787
57	DREME	TAGGCCAA	DREME-60	TAGGCCAA	8	30	0.0004				6:38742988-38744187
											AEMK02000636.1:59511-60788
58	DREME	CACGGGMC	DREME-61	CACGGGMC	8	74	0.00047	db/EUKARYOTE/jolma2013.meme	BHLHB3_full	http://floresta.eead.csic.es/footprintdb/index.php?db=HumanTF:1.0&motif=BHLHB3_full	5:39912191-39912792
											8:54677245-54678104
											9:63377148-63377754
											AEMK02000205.1:22070-22719
											AEMK02000654.1:6186-6832
59	DREME	ACTGTGAA	DREME-62	ACTGTGAA	8	29	0.00079				11:58406531-58407192
											AEMK02000579.1:129203-130444
60	DREME	GTGTCTGA	DREME-65	GTGTCTGA	8	39	0.0018				5:39912432-39913632
											5:39968363-39969897
											5:40091054-40091748
											AEMK02000654.1:1146-2352
											AEMK02000654.1:13674-14914
61	DREME	CCGCATYG	DREME-66	CCGCATYG	8	45	0.003				9:63272718-63273934
											9:63292413-63296686
											AEMK02000289.1:5345-5968
62	DREME	CTGTCCCA	DREME-68	CTGTCCCA	8	56	0.0053				5:39896898-39899150
											5:39899491-39900922
											5:39914019-39915223
											5:40195084-40196383
											9:63301885-63303085
											AEMK02000205.1:19501-20100
											AEMK02000639.1:7654-8260
											AEMK02000644.1:31516-32723
											AEMK02000644.1:33935-36351
											AEMK02000644.1:69603-70824
											AEMK02000644.1:78580-79787
63	DREME	TGGTGTRA	DREME-69	TGGTGTRA	8	32	0.0056	db/EUKARYOTE/jolma2013.meme	TBX1_DBD_3	http://floresta.eead.csic.es/footprintdb/index.php?db=HumanTF:1.0&motif=TBX1_DBD_3	13:100784-101483
											13:132592-133816
											AEMK02000693.1:2311-3184
64	DREME	GAGAAYTA	DREME-72	GAGAAYTA	8	25	0.011				4:46446463-46447662
											4:46447746-46448946
											4:46450602-46451808
											9:63422144-63424304
65	DREME	GCTGGTGR	DREME-73	GCTGGTGR	8	89	0.012				12:772233-774644
											5:39899491-39900922
											5:39940716-39941916
											7:24589682-24591678
											AEMK02000205.1:21381-22609
66	DREME	ACAAGBGC	DREME-77	ACAAGBGC	8	48	0.016	db/MOUSE/uniprobe_mouse.meme	UP00082_2 (Zfp187_secondary)	http://the_brain.bwh.harvard.edu/uniprobe/details2.php?id=00082	11:2318453-2319543
											15:51760124-51761145
67	DREME	CCCAGGWC	DREME-74	CCCAGGWC	8	116	0.017				AEMK02000205.1:21381-22609
											AEMK02000397.1:19390-20619
											AEMK02000407.1:70453-71694
											AEMK02000485.1:52206-52829
											AEMK02000485.1:9448-10103
											AEMK02000583.1:47964-49287
68	DREME	AGACTC	DREME-75	AGACTC	6	235	0.028				AEMK02000235.1:10949-11595
											AEMK02000235.1:45121-45723
											5:39910775-39911975
											9:63272718-63273934
											9:63281967-63283806
											9:63288903-63289511
											AEMK02000205.1:20559-21159
											AEMK02000407.1:70453-71694
											AEMK02000639.1:35735-36460
69	DREME	CCCGCAGK	DREME-78	CCCGCAGK	8	91	0.03	db/EUKARYOTE/jolma2013.meme	GCM1_full_2	http://floresta.eead.csic.es/footprintdb/index.php?db=HumanTF:1.0&motif=GCM1_full_2	9:63363896-63364497
											AEMK02000644.1:78580-79787
											5:39951671-39952912
											AEMK02000407.1:2381-3026
											AEMK02000407.1:66167-66766
											AEMK02000639.1:2737-3945
											5:39817390-39817996
											5:39951671-39952912
											AEMK02000639.1:134954-135807
											AEMK02000654.1:4093-6096
70	DREME	GAAATTAK	DREME-79	GAAATTAK	8	27	0.042				13:75326168-75326880
											4:55218858-55219545
											AEMK02000135.1:2198-2814
# MEME-ChIP (Motif Analysis of Large Nucleotide Datasets): Version 5.1.1 released on Wed Jan 29 15:00:42 2020 -0800 # The format of this file is described at http://meme-suite.org//doc/meme-chip-output-format.html # meme-chip -oc . -time 300 -ccut 100 -fdesc description -order 1 -db db/EUKARYOTE/jolma2013.meme -db db/JASPAR/JASPAR2018_CORE_vertebrates_non-redundant.meme -db db/MOUSE/uniprobe_mous…
