# Supplementary material for: Genome-wide identification of functional enhancers and their potential roles in pig breeding
Source: J Anim Sci Biotechnol. 2022 Jul 4;13:75. doi: 10.1186/s40104-022-00726-y (PMC9252078; doi:10.1186/s40104-022-00726-y)
Supplement: Supplementary file 7 — Additional file 7: Table S6. Epigenetic mark enrichment analysis of the pig enhancers. [file 40104_2022_726_MOESM7_ESM.xlsx]

## Sheet: Sheet1
Table S6. Epigenetic mark enrichment analysis of the pig enhancers.
Chromosome	Start	End	ATAC-seq enrichment	H3K4me1 enrichment	H3K4me3 enrichment	H3K27ac enrichment	H3K9me3 enrichment	H3K27me3 enrichment	CTCF enrichment
1	836919	837577	0	0	0	0	0	2.74936	0
1	1002380	1003309	0	0	0	0	6.65975	0	0
1	1003374	1004582	0	0	0	0	6.65975	0	0
1	3831905	3832602	0	2.60241	0	0	0	0	0
1	4548557	4549774	0	0	0	0	10.9687	0	0
1	11367287	11368513	0	0	0	0	0	0	0
1	11367878	11369118	0	0	0	0	0	0	0
1	11368571	11369175	0	0	0	0	0	0	0
1	24128895	24129567	0	0	0	0	0	0	0
1	24288420	24289052	0	2.3533	3.14167	0	3.68593	0	0
1	34441544	34442754	0	0	0	0	0	0	0
1	34444643	34445372	0	0	0	0	0	0	0
1	34993538	34994368	0	0	0	0	0	0	0
1	37453712	37454315	4.59668	0	0	0	0	0	0
1	40900128	40900884	0	0	0	0	0	0	0
1	42222382	42223053	0	0	0	0	0	0	0
1	42317983	42318645	0	0	0	0	0	0	0
1	42318243	42318858	0	0	0	0	0	0	0
1	43483062	43483728	0	0	0	0	0	0	0
1	45819489	45820449	0	0	0	0	0	0	0
1	47533050	47534349	0	0	0	0	0	0	0
1	53281338	53282000	0	0	0	0	0	2.69237	0
1	54761841	54762713	0	2.64124	4.87436	0	0	0	0
1	60606043	60606734	0	0	0	0	0	0	0
1	62157336	62157943	0	0	0	0	0	0	0
1	62157370	62157977	0	0	0	0	0	0	0
1	62341250	62342450	0	0	0	0	0	0	0
1	62346254	62347281	0	0	0	0	0	0	0
1	66074388	66075294	0	2.30832	0	0	0	2.59135	0
1	66074656	66075372	0	0	0	0	0	2.59135	0
1	73869544	73870822	0	0	0	0	0	0	0
1	75822074	75823273	0	0	0	0	0	0	0
1	78591971	78592635	0	0	0	0	0	0	0
1	81509848	81510490	0	0	0	0	0	0	0
1	84367830	84368459	0	0	0	0	0	0	0
1	84367832	84369044	0	0	0	0	0	0	0
1	84368460	84369062	0	0	0	0	0	0	0
1	84369066	84369672	0	2.3804	0	0	0	2.96762	0
1	84887780	84888421	0	0	0	0	0	0	0
1	85291349	85292613	0	0	0	0	0	2.56957	0
1	85291376	85292598	0	0	0	0	0	2.56957	0
1	85417350	85417949	0	0	0	0	0	2.38125	0
1	85417951	85418558	0	2.19523	3.48887	2.3152	2.23196	2.38125	0
1	85417961	85418565	0	2.19523	3.48887	2.3152	2.23196	2.38125	0
1	87808933	87809548	0	0	0	0	0	0	0
1	87809625	87810235	0	0	0	0	0	0	0
1	87809632	87810233	0	0	0	0	0	0	0
1	87905481	87906512	0	0	0	0	0	0	0
1	88920972	88921577	0	0	0	0	0	0	0
1	88921616	88922828	0	0	0	0	0	0	0
1	91051852	91053236	0	0	0	0	0	0	0
1	91624916	91626225	0	0	0	0	0	2.62544	0
1	91625000	91625611	0	0	0	0	0	2.62544	0
1	92840303	92841509	17.0666	0	0	0	7.09579	0	0
1	92842027	92842664	0	1.93085	0	0	7.09579	1.84725	1.38552
1	92842670	92843274	0	0	0	0	7.09579	0	0
1	92843666	92844871	11.6545	0	0	0	7.09579	0	0
1	92845143	92845746	0	0	0	0	7.09579	0	0
1	92846244	92846845	0	0	0	0	7.09579	0	0
1	92846970	92847579	0	0	0	0	7.09579	0	0
1	92847604	92848238	0	0	0	0	7.09579	0	0
1	92848610	92849264	0	0	0	0	7.09579	0	0
1	92850051	92850698	0	0	0	0	7.09579	0	0
1	92854442	92855045	0	0	0	0	4.89241	0	0
1	92876954	92877561	11.7452	0	0	0	7.31802	0	0
1	93323191	93323833	0	0	0	0	0	0	0
1	93973870	93974514	0	0	0	0	0	2.6716	0
1	94858243	94859613	0	0	0	0	0	0	0
1	94858608	94859447	0	0	0	0	0	0	0
1	99727732	99728470	0	0	0	0	0	0	0
1	99727746	99729130	0	0	0	0	0	0	0
1	100968990	100969600	0	0	0	0	0	2.90419	0
1	100969680	100970315	0	0	0	0	0	2.90419	0
1	100969688	100970949	0	0	0	0	0	0	0
1	102768713	102770039	0	0	0	0	0	2.80311	0
1	103047364	103048568	0	0	6.63046	0	0	0	0
1	104160628	104161229	0	0	0	0	0	0	0
1	106539632	106540349	0	0	0	0	0	0	0
1	113710021	113711024	0	0	0	0	0	0	0
1	118578773	118579385	0	0	0	0	0	0	0
1	122165702	122166342	0	0	3.07976	0	0	0	0
1	122313904	122314808	0	0	0	0	0	0	0
1	124561420	124562644	0	0	0	0	0	0	0
1	124743972	124744695	0	0	0	0	0	0	0
1	124744081	124744711	0	0	0	0	0	0	0
1	124744702	124745328	0	2.44123	0	0	3.59415	2.61693	0
1	124744730	124745333	0	2.44123	0	0	3.59415	2.61693	0
1	125791514	125792306	0	0	0	0	0	0	0
1	129675111	129676646	0	0	0	0	0	0	0
1	131726721	131727326	0	0	0	0	0	0	0
1	134522798	134524374	0	0	0	0	0	0	0
1	138525885	138526613	0	0	0	0	0	0	0
1	138858790	138859530	0	0	0	0	0	0	0
1	138858914	138859520	0	0	0	0	0	0	0
1	143416491	143417187	0	0	0	0	3.27702	0	0
1	150418328	150418929	0	0	0	0	0	2.50887	0
1	150433514	150434886	0	0	0	0	0	0	0
1	152068876	152069518	0	0	0	0	3.57916	0	0
1	152152831	152153475	0	0	3.23541	0	0	2.45462	0
1	152152833	152153452	0	0	3.23541	0	0	2.45462	0
1	152158078	152158802	0	0	0	0	3.69986	0	0
1	152512881	152513793	0	0	0	0	0	0	0
1	153111972	153112613	0	0	0	0	3.80557	0	0
1	157185201	157185848	0	0	0	0	0	2.49853	0
1	161447640	161448270	12.0221	2.28342	0	0	3.71963	2.33968	4.72194
1	161447662	161448448	12.0221	0	0	0	3.71963	2.33968	4.72194
1	165070575	165071711	0	4.88545	3.75397	3.56095	0	0	0
1	165071112	165072230	0	4.88545	3.75397	3.56095	0	0	0
1	165106048	165107006	3.90634	0	0	0	0	0	0
1	165106317	165107080	3.90634	0	0	0	0	0	0
1	166540622	166541221	0	3.56519	0	0	0	0	0
1	169048056	169048663	0	0	0	0	0	0	0
1	173564623	173565228	0	0	0	0	0	0	0
1	184191834	184192706	0	0	0	0	4.36555	0	0
1	186022163	186022814	0	0	0	0	0	2.40316	0
1	190861263	190863322	0	0	0	0	0	0	0
1	190861283	190863088	0	0	0	0	0	0	0
1	191900618	191901334	0	0	0	0	0	0	0
1	194058281	194058890	0	0	0	0	0	0	0
1	198053672	198054297	0	2.62961	8.21396	2.43818	0	0	0
1	200263316	200264921	0	0	0	0	0	0	0
1	200313351	200313951	0	0	0	0	0	0	0
1	200909236	200909835	17.4288	3.17994	0	3.09852	0	0	0
1	200909236	200909840	17.4288	3.17994	0	3.09852	0	0	0
1	201038882	201040379	0	0	0	0	0	0	0
1	207879351	207880555	0	0	0	0	0	0	0
1	208873694	208874305	0	0	0	0	0	0	0
1	210008399	210009012	0	0	7.25698	0	0	0	0
1	210575782	210576517	0	0	7.03997	0	0	0	0
1	210575867	210576516	0	0	7.03997	0	0	0	0
1	214963382	214964001	0	0	0	0	0	3.02218	0
1	214963398	214964007	0	0	0	0	0	3.02218	0
1	214964248	214964860	0	0	0	0	0	3.02218	0
1	223612548	223613191	0	0	0	0	4.83192	0	0
1	228650852	228652155	0	0	0	0	0	0	0
1	231918630	231919252	12.7293	0	4.68789	0	0	0	0
1	233955053	233955731	0	0	0	0	0	0	0
1	234732723	234733337	0	0	3.81463	0	0	0	0
1	237347936	237349307	0	0	0	0	0	0	0
1	242985468	242986077	0	0	0	0	0	0	0
1	242985500	242987011	0	0	0	0	0	0	0
1	242986107	242986774	0	0	0	0	0	0	0
1	245250599	245251208	0	0	0	0	3.69986	0	0
1	249101849	249103055	0	0	0	0	0	0	0
1	249101862	249102470	0	0	0	0	0	0	0
1	253620973	253621587	0	2.77072	0	0	6.3679	2.68218	5.74595
1	260265422	260266058	0	0	0	0	0	0	0
1	263157203	263157881	0	0	0	0	0	0	0
1	263157885	263158706	0	0	0	0	0	0	0
10	1017567	1018361	0	0	0	0	0	0	0
10	1017595	1018269	0	0	0	0	0	0	0
10	8324841	8325450	0	0	0	0	0	0	0
10	8324848	8325492	0	0	0	0	0	0	0
10	21881121	21881887	0	0	0	0	0	0	0
10	43768054	43768654	0	0	0	0	4.54554	0	0
10	47029192	47029805	0	0	0	0	0	0	0
10	55982145	55983070	0	0	0	0	0	2.39659	2.5495
10	60489907	60490515	0	0	0	0	0	0	0
10	63734961	63735645	5.65745	2.86191	0	0	0	0	0
10	63735079	63735683	5.65745	0	0	0	0	0	0
10	67698890	67699848	0	0	0	0	0	2.49731	0
11	972512	973350	0	0	0	0	0	0	0
11	972735	973335	0	0	0	0	0	0	0
11	1743830	1744431	0	0	0	0	3.27702	0	0
11	2318453	2319543	0	0	0	0	2.5639	0	0
11	5400287	5400890	0	0	0	0	0	2.33695	0
11	6257649	6258852	0	0	0	0	0	0	0
11	17062777	17063377	0	2.30889	0	0	6.34272	2.35375	0
11	22180910	22181559	0	0	0	0	0	0	0
11	31268508	31269269	0	0	0	0	0	0	0
11	33616136	33616790	0	0	0	0	0	0	0
11	42667598	42668800	0	0	0	0	0	0	0
11	43064320	43065581	0	0	0	0	0	0	0
11	43064417	43066219	0	0	0	0	0	0	0
11	43065609	43066223	0	0	0	0	0	0	0
11	44168208	44168922	0	0	0	0	0	0	0
11	48992770	48993372	0	0	0	0	0	0	0
11	49909992	49911191	0	0	0	0	0	2.44303	0
11	56887508	56888527	0	0	0	0	0	0	0
11	57675601	57676918	0	0	0	0	0	0	0
11	57676233	57676916	0	0	0	0	0	0	0
11	58405580	58406416	0	0	0	0	3.14583	0	0
11	58406531	58407192	0	0	4.38811	0	3.73567	0	0
11	64601800	64602401	0	0	0	0	0	0	0
11	67417714	67418794	0	0	0	0	0	0	0
11	67417998	67418597	0	0	0	0	0	0	0
11	67616414	67617673	0	0	3.77892	0	0	0	0
11	76178449	76179285	9.43754	3.00126	5.7059	4.32438	0	0	0
11	76178671	76179285	9.43754	3.00126	5.7059	4.32438	0	0	0
12	772233	774644	0	2.84547	0	0	3.12274	0	0
12	1203836	1205037	3.14062	0	25.3874	5.34884	0	0	0
12	4464994	4465618	0	0	0	0	0	0	0
12	4465294	4466064	0	0	0	0	0	0	0
12	5187039	5187641	0	0	0	0	0	0	0
12	5187126	5187756	0	0	0	0	0	0	0
12	27761426	27762316	0	0	0	0	0	0	0
12	27906010	27906809	0	0	0	0	0	0	0
12	28503061	28503662	0	0	0	0	0	0	0
12	31113883	31115683	0	0	0	0	0	0	0
12	31114408	31115044	0	0	0	0	0	0	0
12	32914442	32915166	0	0	0	0	0	0	0
12	32914644	32915415	0	0	0	0	0	0	0
12	39469777	39471032	0	0	0	0	0	0	0
12	39471094	39471701	0	0	0	0	0	0	0
12	47737032	47737706	4.89132	3.4101	17.8726	3.32826	0	0	13.681
12	47737301	47738301	16.6789	3.4101	17.8726	3.32826	0	0	13.681
12	57918289	57919077	0	2.48963	0	0	0	2.70916	0
12	57918627	57919229	0	0	0	0	0	2.70916	0
12	58564566	58565165	21.9923	1.76952	0	0	2.42164	3.10871	0
12	58564566	58565166	21.9923	1.76952	0	0	2.42164	3.10871	0
12	58570722	58571325	0	0	0	0	0	0	0
12	59522273	59522878	0	0	0	0	0	0	0
12	59522334	59523010	0	0	0	0	0	0	0
12	61584264	61584889	16.8886	0	0	0	0	2.42713	0
12	61584918	61585525	0	0	0	0	0	2.42713	0
12	61585554	61586153	12.873	0	0	0	2.29794	2.42713	0
12	61585557	61586157	12.873	0	0	0	2.29794	2.42713	0
12	61587574	61588174	6.01794	0	0	0	3.9182	2.41663	0
12	61588174	61588773	7.38414	0	0	0	3.9182	2.41663	0
12	61588175	61588774	7.38414	0	0	0	3.9182	2.41663	0
12	61588775	61589382	0	0	0	0	0	2.41663	0
12	61591138	61591737	0	0	0	0	0	2.50906	0
12	61591739	61592342	0	0	0	0	0	2.50906	0
12	61593944	61595146	0	0	0	0	0	0	0
13	5487	6905	6.02867	2.31406	0	0	10.1849	2.08352	2.53079
13	7037	8236	8.41625	0	0	0	10.1849	0	0
13	8599	9799	0	0	0	0	10.1849	0	1.8066
13	9954	10614	14.14	0	0	0	10.1849	0	0
13	10760	11836	0	0	0	0	10.1849	0	0
13	12070	13412	0	0	0	0	10.1849	0	0
13	13416	14043	0	0	0	0	10.1849	0	0
13	14193	14804	0	0	0	0	10.1849	0	0
13	20185	20878	0	0	0	0	12.8836	0	0
13	25840	26453	0	0	0	0	12.8836	0	0
13	27370	27970	0	0	0	0	12.8836	0	0
13	30882	31492	0	0	0	0	12.8836	0	0
13	32912	33751	0	0	0	0	12.8836	0	0
13	34009	34618	0	0	0	0	12.8836	0	0
13	46433	47642	0	0	0	0	15.1895	0	0
13	47720	48336	0	0	0	0	15.1895	0	2.57047
13	49318	49951	0	0	0	0	10.8623	0	0
13	49960	51164	0	0	0	0	10.8623	0	0
13	51496	52107	0	0	0	0	10.8623	0	0
13	54672	55285	7.03931	0	0	0	10.8623	0	0
13	58143	59014	5.12824	0	0	0	10.8623	0	0
13	59074	59732	0	0	0	0	10.8623	0	0
13	59854	60466	7.07994	0	0	0	10.8623	0	2.02252
13	67588	68793	0	0	0	0	7.74597	0	0
13	69978	70770	0	0	0	0	7.74597	0	0
13	70879	71479	0	0	0	0	7.74597	0	0
13	73367	73971	0	0	0	0	5.02574	0	0
13	73404	74636	0	0	0	0	5.02574	0	0
13	73975	74575	0	0	0	0	5.02574	0	0
13	75043	76259	0	0	0	0	5.02574	0	0
13	75059	75663	0	0	0	0	5.02574	0	0
13	77479	78709	0	0	0	0	7.71705	0	3.53898
13	78785	80595	0	0	0	0	7.71705	0	0
13	82680	83318	0	0	0	0	7.71705	0	0
13	85210	85813	0	0	0	0	7.71705	0	0
13	85241	85842	0	0	0	0	7.71705	0	0
13	85817	86417	0	0	0	0	7.71705	0	0
13	85843	86474	0	0	0	0	7.71705	0	0
13	86868	87488	0	0	0	0	7.71705	0	0
13	86897	87498	0	0	0	0	7.71705	0	0
13	89889	91107	0	0	0	0	32.1455	0	0
13	92517	93130	0	0	0	0	32.1455	0	0
13	93187	93787	0	0	0	0	32.1455	0	0
13	95703	96303	0	0	0	0	32.1455	0	0
13	95735	97550	0	0	0	0	32.1455	0	0
13	96307	96908	0	0	0	0	32.1455	0	0
13	96933	97976	0	0	0	0	32.1455	0	0
13	99207	99835	0	2.53538	0	0	32.1455	0	5.72689
13	99880	100637	0	0	0	0	32.1455	0	0
13	100784	101483	0	0	0	0	32.1455	0	0
13	101650	102277	0	0	0	0	32.1455	0	0
13	104155	105423	0	0	0	0	32.1455	0	0
13	105445	106437	0	0	0	0	32.1455	0	0
13	109603	110823	0	0	0	0	0	0	0
13	118506	119114	0	0	0	0	16.4088	0	0
13	119117	119720	0	0	0	0	16.4088	0	0
13	120573	121190	0	0	0	0	10.148	0	0
13	121278	121943	0	0	0	0	10.148	0	0
13	122039	122691	0	0	0	0	10.148	0	0
13	122770	124614	0	0	0	0	10.148	0	0
13	131070	131670	0	0	0	0	10.148	0	0
13	132592	133816	0	0	0	0	10.2857	0	0
13	134716	135921	0	0	0	0	10.2857	0	0
13	136022	136699	0	0	0	0	10.2857	0	0
13	139437	140044	8.98742	0	0	0	10.2857	0	0
13	5485959	5488013	0	3.15965	7.01315	3.31039	0	3.59784	0
13	5486661	5487889	0	3.15965	7.01315	0	0	3.59784	0
13	8630416	8631084	0	0	0	0	0	0	0
13	8630460	8631072	0	0	0	0	0	0	0
13	17506175	17506774	0	0	0	0	0	0	0
13	24664103	24665322	0	0	0	0	0	0	0
13	24664720	24665323	0	0	0	0	0	0	0
13	25402866	25404137	0	0	0	0	1.96399	0	0
13	25402939	25403543	0	0	0	0	1.96399	0	0
13	38297130	38297729	0	0	0	0	4.71959	0	0
13	40497979	40498627	0	0	0	0	0	0	0
13	40498137	40498796	0	0	0	0	0	0	0
13	41210417	41211332	0	0	0	0	0	0	0
13	44175246	44176597	0	0	0	0	0	0	0
13	44175916	44176520	0	0	0	0	0	0	0
13	48786313	48787246	0	0	0	0	0	0	0
13	49683045	49684890	0	0	0	0	0	0	0
13	51441464	51442064	0	0	0	0	0	0	0
13	51442063	51443269	0	0	0	0	0	0	0
13	51442066	51442667	0	0	0	0	0	0	0
13	51442668	51443270	0	0	0	0	0	0	0
13	54387568	54388558	0	0	0	0	0	2.55711	0
13	54387772	54388558	0	0	0	0	0	2.55711	0
13	55035911	55036729	0	0	0	0	0	0	0
13	56240117	56240722	0	0	0	0	0	0	0
13	56247149	56248664	0	0	0	0	0	0	0
13	57561448	57562143	0	0	0	0	0	0	0
13	57590570	57591933	0	0	0	0	0	0	0
13	60616958	60618841	0	0	0	0	0	0	0
13	61500439	61501060	0	0	0	0	3.27702	0	0
13	61569180	61569895	8.52226	3.66449	6.0183	5.49231	0	0	0
13	66476580	66477663	0	0	0	0	2.98417	0	0
13	70068036	70068932	0	0	0	0	0	0	0
13	74516589	74518398	0	0	0	0	0	0	0
13	74517069	74518360	0	0	0	0	0	0	0
13	75326168	75326880	0	0	0	0	0	0	0
13	77395690	77396294	0	0	0	0	0	0	0
13	77396328	77396958	0	0	0	0	0	0	0
13	78558797	78560148	0	0	0	0	0	3.3989	0
13	80926592	80927196	0	0	0	0	0	0	0
13	80951318	80951918	0	0	0	0	0	0	0
13	97230993	97232240	0	0	0	0	0	0	0
13	101226097	101227004	0	0	0	2.36614	3.69123	2.30752	0
13	104601347	104602047	0	0	0	0	0	0	0
13	111478632	111480458	0	0	0	0	0	2.36639	0
13	111479774	111480374	0	0	0	0	0	0	0
13	124111401	124112016	0	0	0	0	0	0	0
13	124111420	124112025	0	0	0	0	0	0	0
13	124112074	124112710	0	0	0	0	0	0	0
13	124463147	124463805	0	0	0	0	0	0	0
13	139826929	139827843	0	0	0	0	0	0	0
13	139827869	139828492	0	0	0	0	0	2.43147	0
13	141809501	141810117	0	0	0	0	0	0	0
13	146495635	146496497	0	0	0	0	0	0	0
13	146529533	146530143	0	0	0	0	0	0	0
13	146800444	146801259	0	0	0	0	0	0	0
13	150810774	150812016	0	0	0	0	0	0	0
13	151275443	151276062	0	0	0	0	0	0	0
13	154456503	154457205	0	0	0	0	0	0	0
13	154456687	154457398	0	0	0	0	0	0	0
13	155328937	155329677	0	0	0	0	0	0	0
13	160715226	160715826	0	0	0	0	0	0	0
13	160715827	160716504	0	0	0	0	0	0	0
13	160716515	160717133	0	0	0	0	0	0	0
13	165341578	165342799	0	0	0	0	0	0	0
13	171406446	171407079	0	0	0	0	0	0	0
13	171628462	171629133	0	2.45226	0	0	0	2.58036	0
13	184629390	184630442	5.30386	0	0	0	0	0	0
13	205578410	205579009	16.2852	4.41428	10.0474	5.39719	0	0	0
13	205578410	205579018	16.2852	4.41428	10.0474	5.39719	0	0	0
14	5935137	5935754	0	0	0	0	0	0	0
14	5947841	5948473	0	0	0	0	0	2.60296	0
14	5956155	5956780	0	0	0	0	0	0	0
14	5956172	5956793	0	0	0	0	0	0	0
14	5956973	5958176	0	0	0	0	0	0	0
14	5956975	5958184	0	0	0	0	0	0	0
14	6106983	6107582	0	0	0	0	0	0	0
14	6108099	6109302	0	0	0	0	0	0	0
14	6108105	6108708	0	0	0	0	0	0	0
14	6108715	6109316	0	0	0	0	0	0	0
14	6109321	6109927	0	0	0	0	0	0	0
14	6109942	6110586	0	0	0	0	0	0	0
14	6112368	6113319	0	0	0	0	0	0	0
14	6112669	6113885	0	0	0	0	0	2.8169	0
14	6123521	6124123	0	0	0	0	4.58427	2.96053	0
14	6133777	6134439	0	0	0	0	0	2.96053	0
14	8690701	8691701	0	0	0	0	0	0	0
14	8690724	8691926	0	0	0	0	0	0	0
14	27388429	27389036	0	0	0	0	0	0	0
14	33137510	33138124	0	0	0	0	0	0	0
14	33138127	33139026	0	0	0	0	0	0	0
14	35585841	35586658	0	0	0	0	0	0	0
14	43129380	43130052	10.5646	3.95284	0	6.49565	0	0	0
14	43129380	43130195	10.5646	3.95284	0	6.49565	0	0	0
14	53113203	53114752	0	0	0	0	0	0	0
14	53113540	53114166	0	0	0	0	0	0	0
14	53114168	53114770	0	0	0	0	0	0	0
14	62809794	62810960	0	0	0	0	0	0	0
14	70797507	70798113	0	0	0	0	0	0	0
14	75116377	75116976	8.64073	0	24.9617	3.43245	0	0	4.38138
14	81153832	81154920	0	0	0	0	0	2.41788	0
14	81153833	81154651	0	0	0	0	0	2.41788	0
14	85058679	85059350	0	0	0	0	3.5271	0	0
14	86827188	86828288	0	0	0	0	0	0	0
14	91054882	91056082	0	0	0	0	0	0	0
14	91055357	91056012	0	0	0	0	0	0	0
14	93675222	93676714	0	0	0	0	0	0	0
14	95151690	95152299	0	0	0	0	0	0	0
14	95153541	95154997	0	0	0	0	0	0	0
14	96717169	96718371	0	0	0	0	0	0	0
14	96717760	96718365	0	0	0	0	0	0	0
14	96718436	96719039	0	0	0	0	0	2.72779	0
14	96718449	96719059	0	0	0	0	0	2.72779	0
14	103210910	103211687	4.1676	4.72694	6.45124	3.46984	0	0	0
14	103211088	103211687	4.1676	4.72694	6.45124	3.46984	0	0	0
14	106502178	106502917	0	0	0	0	0	0	0
14	106536863	106537698	0	0	0	0	0	0	0
14	118843749	118844952	0	0	0	0	0	0	0
14	118843772	118845652	0	0	0	0	0	2.72759	0
14	122199788	122201356	0	0	0	0	0	0	0
14	122199812	122201031	0	0	0	0	0	0	0
14	125086365	125087349	0	0	0	0	0	0	0
14	127152263	127154154	0	0	0	0	0	0	0
14	127152346	127152950	0	0	0	0	0	0	0
14	129264383	129264985	0	0	0	0	0	0	0
14	129264942	129265678	0	0	0	0	0	0	0
14	130057186	130058066	0	0	0	0	0	0	0
14	132392786	132394077	0	0	0	0	0	0	0
14	132437916	132438516	0	0	0	0	0	2.62184	0
14	132437951	132438812	0	0	0	0	0	2.62184	0
14	136519042	136520300	0	2.50504	0	0	0	4.70116	0
14	137271478	137272647	0	0	0	0	0	0	0
15	420	1634	2.94507	0	0	0	8.30842	0	0
15	1902	2502	2.9871	0	0	0	8.30842	0	0
15	2504	5257	5.7784	0	0	0	8.30842	0	0
15	5260	5860	4.02187	0	0	0	8.30842	0	0
15	5900	6517	0	0	0	0	8.30842	0	0
15	6504	7118	0	0	0	0	8.30842	0	0
15	6518	7120	0	0	0	0	8.30842	0	0
15	7489	8088	0	0	0	0	10.695	0	0
15	8089	9149	0	0	0	0	10.695	0	0
15	9171	11060	0	0	0	0	1.97109	0	0
15	9941	10547	0	0	0	0	1.97109	0	0
15	11066	11667	0	0	0	0	14.1664	0	0
15	11997	12609	10.1391	1.39818	0	0	14.1664	0	0
15	12852	13465	11.3332	1.39818	0	0	14.1664	0	0
15	13629	14248	12.5892	0	0	0	14.1664	0	0
15	14605	15206	0	0	0	0	14.1664	0	0
15	14607	15222	0	0	0	0	14.1664	0	0
15	15661	18120	0	0	0	0	0	0	0
15	16299	16898	0	0	0	0	0	0	0
15	17044	17647	0	0	0	0	0	0	0
15	18165	18769	0	0	0	0	0	0	0
15	19073	22248	4.29093	0	0	0	8.84594	0	0
15	23277	24097	2.23337	0	0	0	8.84594	0	0
15	24399	24999	0	0	0	0	8.84594	0	0
15	25000	25622	0	0	0	0	8.84594	0	0
15	25625	26229	0	0	0	0	8.84594	0	0
15	26278	27477	3.58223	0	0	0	8.84594	0	0
15	29218	29823	0	0	0	0	8.84594	0	0
15	30029	30663	0	0	0	0	8.84594	0	0
15	30705	31319	0	0	0	0	8.84594	0	0
15	31392	32014	0	0	0	0	8.84594	0	0
15	32122	32723	0	0	0	0	8.84594	0	0
15	33224	33823	0	0	0	0	8.84594	0	0
15	1574442	1575042	0	0	0	0	0	2.54033	0
15	12333402	12334014	0	0	0	0	0	0	0
15	12333433	12334075	0	0	0	0	0	0	0
15	13466652	13467520	0	0	0	0	0	0	0
15	17088451	17090273	0	0	0	0	0	0	0
15	17088461	17090272	0	0	0	0	0	0	0
15	19113925	19114612	0	2.80745	4.40857	0	0	2.87466	0
15	19386035	19386700	0	0	0	0	0	0	0
15	20391656	20392855	0	0	0	0	0	0	0
15	20396575	20397195	0	0	0	0	4.31238	0	0
15	20998336	20998941	0	0	0	0	0	0	0
15	20998342	20999556	0	0	0	0	0	0	0
15	22102528	22103801	0	0	0	0	0	0	0
15	22603856	22605082	0	0	0	0	0	2.46442	0
15	23802935	23803543	0	0	0	0	0	2.80932	0
15	25437727	25438529	0	0	0	0	0	0	0
15	25442737	25443348	0	0	0	0	0	0	0
15	25442746	25443380	0	0	0	0	0	0	0
15	27629158	27629864	0	0	0	0	0	0	0
15	31354806	31356013	0	0	0	0	0	0	0
15	32851838	32852661	0	0	0	0	0	2.57951	0
15	35040478	35041678	0	0	0	0	0	0	0
15	35040895	35041547	0	0	0	0	0	0	0
15	35041793	35042406	0	0	0	0	0	0	0
15	35041798	35042406	0	0	0	0	0	0	0
15	36422496	36423137	0	0	0	0	0	0	0
15	37206386	37207298	0	0	0	0	3.69986	0	0
15	37315856	37316522	0	0	0	0	0	0	0
15	38133535	38134143	0	0	0	0	0	0	0
15	38134469	38135390	0	0	0	0	0	0	0
15	39716229	39716906	0	0	0	0	0	0	0
15	49053632	49054563	0	0	0	0	0	0	0
15	49576104	49577310	0	0	0	0	0	0	0
15	50146586	50147384	0	0	0	0	0	0	0
15	51019905	51021424	0	0	0	0	0	0	0
15	51020435	51021100	0	0	0	0	0	0	0
15	51117944	51118589	0	0	0	0	0	0	0
15	51760124	51761145	0	0	0	0	0	0	0
15	52317212	52318417	0	0	0	0	0	0	0
15	57890309	57891051	0	0	0	0	0	0	0
15	60628635	60630408	0	0	0	0	3.76109	0	0
15	60788068	60789876	0	0	0	0	0	2.57196	0
15	60788666	60789635	0	0	0	0	0	2.57196	0
15	61970018	61970625	0	0	0	0	0	0	0
15	70028205	70029443	0	0	0	0	0	0	0
15	82390477	82391220	0	0	0	0	0	2.69765	0
15	88129700	88131456	0	2.45571	2.66668	2.4067	4.34931	2.32439	3.38544
15	88130241	88130840	0	2.45571	0	2.4067	4.34931	2.32439	3.38544
15	92793693	92794349	8.13259	0	14.842	0	0	0	0
15	94822316	94823548	0	0	0	0	0	0	0
15	105148539	105149202	0	0	0	0	4.91271	0	3.86203
15	117485098	117485796	5.65745	2.51393	5.41405	2.50503	3.40584	0	6.21196
15	117556928	117558484	0	0	0	0	0	0	0
15	117556948	117557663	0	0	0	0	0	0	0
15	117557665	117558282	0	0	0	0	0	0	0
15	119153383	119154046	0	0	0	0	0	0	0
15	123841754	123842428	0	0	0	0	0	0	0
15	123841772	123842465	0	0	0	0	0	0	0
15	123842721	123843341	0	0	0	0	0	2.47024	0
15	125549836	125551247	0	0	0	0	0	0	0
15	129830784	129831450	18.0069	3.72581	2.78254	3.17253	0	0	18.0656
16	8615	9815	8.75353	0	0	0	7.90994	0	0
16	9816	10415	0	0	0	0	7.90994	0	1.75776
16	11876	12477	2.98585	0	0	0	7.90994	0	1.70753
16	13243	13848	0	0	0	0	7.90994	0	0
16	13244	13847	0	0	0	0	7.90994	0	0
16	13967	15167	11.3907	0	0	0	7.90994	0	1.40373
16	13967	15782	11.3907	0	0	0	7.90994	0	1.40373
16	16124	16769	0	0	0	0	7.90994	0	0
16	16825	18044	24.898	0	0	0	7.90994	0	0
16	18122	18735	0	0	0	0	7.90994	0	1.41564
16	18146	19598	0	0	0	0	7.90994	0	0
16	19675	20280	0	0	0	0	7.90994	0	0
16	19677	20282	0	0	0	0	7.90994	0	0
16	20285	21494	0	0	0	0	7.90994	0	0
16	20287	21139	0	0	0	0	7.90994	0	0
16	21642	22246	0	0	0	0	7.90994	0	0
16	22306	22909	4.80174	0	0	0	7.90994	0	0
16	22936	23543	25.3885	0	0	0	7.90994	0	0
16	730039	730927	0	0	0	0	0	0	0
16	1868902	1870727	0	0	0	0	0	0	0
16	1869481	1870084	0	0	0	0	0	0	0
16	1870085	1870684	0	0	0	0	0	0	0
16	4010996	4011653	0	0	0	0	9.57549	2.70162	3.1669
16	4572409	4573009	0	0	0	0	0	0	0
16	6564599	6565419	0	0	0	0	0	0	0
16	7659032	7659632	0	0	0	0	0	0	0
16	7659785	7661025	0	0	0	0	0	0	0
16	9212357	9212962	0	0	0	0	0	0	0
16	25647429	25648315	0	0	0	0	0	0	0
16	26099195	26099797	0	0	0	0	0	0	0
16	26099804	26100405	0	0	0	0	0	0	0
16	41253169	41253963	0	0	0	0	0	0	0
16	43030014	43030616	0	0	0	0	0	0	0
16	43030619	43031229	0	0	0	0	0	0	0
16	43030624	43031322	0	0	0	0	0	0	0
16	47960627	47961316	0	0	0	0	0	0	0
16	57807762	57809190	0	0	0	0	0	0	0
16	64246835	64247734	0	0	0	0	0	0	0
16	67141988	67142680	0	0	0	0	0	0	0
16	67146963	67147813	0	0	0	0	0	0	0
16	68067586	68068806	0	0	3.1485	0	0	0	0
16	68067618	68068885	0	0	3.1485	0	0	0	0
16	73124633	73125844	0	0	0	0	0	0	0
16	73124677	73125278	0	0	0	0	0	0	0
16	73125283	73125883	0	0	0	0	0	0	0
16	73125879	73126482	0	0	0	0	0	0	0
16	73125893	73126492	0	0	0	0	0	0	0
16	75766453	75767129	0	0	0	0	0	0	0
16	77382511	77383111	0	0	0	0	3.70381	2.43686	0
16	79639306	79640584	0	0	0	0	0	0	0
17	843233	843832	0	0	0	0	0	0	0
17	843806	844904	0	0	0	0	0	0	0
17	843858	844461	0	0	0	0	0	0	0
17	5776765	5777965	0	0	3.36122	0	0	2.94214	0
17	5776770	5777374	0	0	0	0	0	0	0
17	5777378	5777977	0	0	3.36122	0	2.94793	2.94214	0
17	5777984	5778584	0	0	0	0	0	2.94214	0
17	5777996	5778599	0	0	0	0	0	2.94214	0
17	9296852	9297607	0	3.6081	0	3.21707	0	0	0
17	9297013	9297621	0	3.6081	0	3.21707	0	0	0
17	16180141	16181076	0	0	0	0	0	2.84402	0
17	17168729	17169952	0	0	0	0	0	0	0
17	17168737	17169341	0	0	0	0	0	0	0
17	17169349	17169948	0	0	0	0	0	0	0
17	18062321	18063152	0	0	0	0	0	0	0
17	18067228	18068474	0	0	2.91325	0	0	0	0
17	24747108	24747715	0	0	0	0	0	0	0
17	48670866	48672065	0	0	0	0	0	0	0
17	55758712	55759339	0	0	0	0	0	0	0
17	59016414	59017104	0	2.26837	0	3.20144	5.50076	0	0
17	59016414	59017106	0	2.26837	0	3.20144	5.50076	0	0
17	59017530	59018151	7.33885	2.26837	0	3.20144	5.50076	0	0
17	63386384	63387620	9.29512	2.15619	0	0	5.69794	0	0
17	63386397	63387018	9.29512	0	0	0	0	0	0
17	63387023	63387630	9.29512	0	0	0	5.69794	0	0
17	63397157	63397846	0	0	0	0	0	0	0
17	63399513	63400126	7.07182	0	0	0	6.29541	0	0
17	63405715	63406362	0	0	0	0	0	0	0
17	63411023	63411622	0	0	0	0	0	0	0
17	63412317	63413521	0	0	0	0	0	0	0
17	63419896	63421096	0	0	0	0	0	0	0
17	63423764	63424365	0	2.66211	0	0	6.61105	2.20137	0
17	63424366	63425520	0	2.66211	0	0	0	2.20137	0
17	63427849	63429053	0	0	0	0	0	0	0
17	63429735	63430541	0	0	0	0	5.65564	1.86566	0
17	63429943	63430544	0	0	0	0	5.65564	1.86566	0
17	63431877	63432477	0	0	0	0	7.25751	1.86566	0
17	63433634	63434274	6.87455	0	0	0	7.31877	1.86566	0
17	63433638	63434274	6.87455	0	0	0	7.31877	1.86566	0
17	63435247	63435866	7.87451	1.76962	0	0	5.92215	0	0
17	63435267	63435883	7.87451	1.76962	0	0	5.92215	0	0
17	63448728	63449942	5.52703	0	0	0	5.77333	0	0
17	63451004	63451738	0	0	0	0	7.03381	0	0
17	63452669	63453292	0	0	0	0	7.03381	0	0
17	63452714	63453313	0	0	0	0	7.03381	0	0
17	63453603	63454216	6.09978	0	0	0	7.03381	0	0
17	63464332	63464949	5.12783	0	0	0	4.83766	0	0
17	63464338	63464949	5.12783	0	0	0	4.83766	0	0
17	63466525	63467159	0	0	0	0	5.57559	0	0
17	63468253	63468855	8.26968	0	0	0	5.57559	0	0
17	63468856	63469455	8.26968	0	0	0	5.57559	0	0
18	54598	55640	0	0	0	0	0	0	0
18	110777	111685	0	0	0	0	0	0	0
18	194245	195684	0	0	0	0	0	0	0
18	194811	195647	0	0	0	0	0	0	0
18	824210	825082	0	0	0	0	0	2.73562	0
18	16358702	16359365	0	0	0	0	0	0	0
18	20792528	20793299	0	0	0	0	0	0	0
18	34752655	34753314	0	0	0	0	0	0	0
18	34802621	34803222	0	0	0	0	0	0	0
18	34803237	34803837	0	0	0	0	0	0	0
18	34808629	34809338	0	0	0	0	0	0	0
18	45999403	46000085	0	0	0	0	0	0	0
18	45999422	46000126	0	0	0	0	0	0	0
18	46000224	46000851	0	0	0	0	0	0	0
18	46000252	46001455	0	0	0	0	0	0	0
18	51630089	51630723	0	0	0	0	0	0	0
18	51630762	51631368	0	0	0	0	0	0	0
18	55209622	55210257	0	0	0	0	0	2.48613	0
2	2401815	2403015	0	0	0	0	0	0	0
2	2403872	2404764	0	0	0	0	0	0	0
2	14429538	14430137	0	0	0	0	0	0	0
2	29703653	29704329	0	0	0	0	0	0	0
2	33675488	33676915	0	0	0	0	0	0	0
2	33676128	33676881	0	0	0	0	0	0	0
2	35325362	35325969	0	0	0	0	0	0	0
2	35325889	35326551	0	0	0	0	0	0	0
2	35325971	35326583	0	0	0	0	0	0	0
2	52491509	52492180	0	0	0	0	0	0	0
2	55594830	55595443	0	0	0	0	0	0	0
2	56357369	56358016	0	0	0	0	3.59415	2.34759	0
2	56357370	56358040	0	0	0	0	3.59415	2.34759	0
2	56827286	56828102	0	0	0	0	0	0	0
2	56989831	56990473	0	2.6771	6.77987	2.72636	2.88187	0	2.60405
2	57420401	57421648	0	0	0	0	0	0	0
2	57682426	57683039	0	0	0	0	0	0	0
2	57682443	57683044	0	0	0	0	0	0	0
2	57683262	57683897	0	0	0	0	0	0	0
2	63640744	63641398	0	0	0	0	3.80557	0	0
2	63786130	63786740	0	0	0	0	0	0	0
2	63786766	63787373	0	0	0	0	0	0	0
2	63787592	63788232	0	0	0	0	0	0	0
2	67144560	67145159	0	0	0	0	0	0	0
2	67144805	67146638	0	0	0	0	0	0	0
2	67145164	67145773	0	0	0	0	0	0	0
2	67145801	67146403	0	0	0	0	0	0	0
2	67637250	67637853	0	0	0	0	0	0	0
2	67701109	67701710	0	0	0	0	0	0	0
2	69172226	69173012	0	0	0	0	0	0	0
2	69172313	69172981	0	0	0	0	0	0	0
2	72147931	72148538	0	0	0	0	0	0	0
2	72148751	72149553	0	0	0	0	0	2.73715	0
2	74323674	74324493	0	0	0	0	0	0	0
2	74324617	74325527	0	0	0	0	0	0	0
2	81646059	81646904	0	0	0	0	0	0	0
2	82177634	82178399	0	0	0	0	0	0	0
2	85031666	85032430	0	0	0	0	0	0	0
2	86246724	86247485	0	0	0	0	0	0	0
2	89220914	89222474	0	0	0	0	0	0	0
2	89223584	89224251	0	0	0	0	0	0	0
2	104759688	104760350	0	0	0	0	0	0	0
2	104760386	104760993	0	0	0	0	0	0	0
2	105126412	105127019	0	0	0	0	0	0	0
2	105547660	105548350	0	0	0	0	0	0	0
2	105547673	105548339	0	0	0	0	0	0	0
2	105548413	105549035	0	0	0	0	0	0	0
2	108164540	108165153	0	0	0	0	0	0	0
2	108165160	108167017	0	0	0	0	0	0	0
2	108661451	108662397	0	0	0	0	0	0	0
2	110540255	110540887	0	0	11.0903	0	0	0	0
2	111644850	111645544	0	0	7.8725	0	0	0	0
2	114577723	114578367	0	0	0	0	0	0	0
2	114578371	114578984	0	0	0	0	0	0	0
2	120299059	120299658	0	0	0	0	0	0	0
2	120301215	120301861	0	0	0	0	0	0	0
2	122206966	122208197	0	0	0	0	0	0	0
2	126191367	126192082	0	3.44867	0	0	0	0	0
2	130504232	130504865	0	0	0	0	0	0	0
2	135492159	135492966	0	0	0	0	0	2.65934	0
2	135598726	135600586	0	0	0	0	0	0	0
2	135598748	135600648	0	0	0	0	0	0	0
2	139814532	139815233	0	0	0	0	0	0	0
2	144998805	144999661	0	0	0	0	0	0	0
2	145459053	145459660	0	0	0	0	0	0	0
2	146868373	146869016	0	0	0	0	0	0	0
2	146868399	146869620	0	0	0	0	0	0	0
2	151786510	151787301	0	0	0	0	0	0	0
3	8088341	8088953	0	0	0	0	0	2.50883	0
3	8265605	8266359	12.7293	2.41196	7.99935	0	0	0	7.32946
3	8798223	8798863	0	0	0	0	0	0	0
3	8798272	8798929	0	0	0	0	0	0	0
3	32607012	32608278	0	0	0	0	0	0	0
3	36742978	36744222	0	0	0	0	0	0	0
3	38142797	38143438	0	0	6.65713	0	7.34062	2.4124	3.9082
3	41678420	41679020	0	0	0	0	3.2503	0	0
3	45719472	45720105	0	0	0	0	0	0	0
3	46821971	46822606	0	0	0	0	0	0	0
3	50808096	50809320	0	0	0	0	0	0	0
3	52100254	52101236	0	0	0	0	0	0	0
3	56221005	56221633	0	3.02395	0	0	0	2.29929	0
3	61117678	61118406	0	0	0	0	0	0	0
3	62111780	62112981	0	0	0	0	0	0	0
3	65919479	65920084	0	0	0	0	0	0	0
3	65920086	65921294	0	0	0	0	0	0	0
3	69904445	69905078	0	0	0	0	0	0	0
3	82116812	82117443	0	0	0	0	3.80557	0	0
3	82598646	82599656	0	0	0	0	0	0	0
3	88586635	88587258	0	0	0	0	0	0	0
3	88586637	88587861	0	0	0	0	0	0	0
3	97469399	97470002	0	0	0	0	0	0	0
3	99418536	99419301	0	0	0	0	0	0	0
3	115969143	115969800	3.8895	0	0	0	0	0	0
3	116176486	116177095	0	0	0	0	3.93228	0	0
3	123296698	123297382	0	0	0	0	3.21677	0	0
3	123618470	123619093	0	0	0	0	0	0	0
3	123618513	123619191	0	0	0	0	0	0	0
3	132480050	132480686	17.7522	4.14206	7.86988	5.31015	0	0	0
4	3350459	3351454	0	0	0	0	0	0	0
4	6885461	6886282	0	0	0	0	0	0	0
4	16794852	16795608	0	0	5.42911	0	0	0	0
4	16953716	16954345	0	0	0	0	0	2.84418	0
4	16953721	16954957	0	0	0	0	0	0	0
4	31831815	31833016	0	0	0	0	0	0	0
4	31833071	31833695	0	0	0	0	0	0	0
4	38037902	38039127	0	0	0	0	6.44461	0	0
4	40869276	40869950	0	0	0	0	0	0	0
4	43241265	43241881	0	0	0	0	0	0	0
4	45208022	45209575	0	0	0	0	0	2.40816	0
4	45609639	45610851	0	0	0	2.61782	0	3.15309	0
4	45747565	45748764	0	0	0	0	0	0	0
4	46446463	46447662	7.95551	0	0	0	0	0	0
4	46447746	46448946	4.29487	0	0	0	5.13018	0	0
4	46447766	46448971	4.29487	0	0	0	5.13018	0	0
4	46450413	46451048	0	0	0	0	0	0	0
4	46450602	46451808	0	0	0	0	0	0	0
4	46452722	46453325	9.80163	0	0	0	4.62913	0	0
4	46457072	46457682	2.93759	0	0	0	9.27337	0	0
4	46460148	46460789	10.3346	0	0	0	5.98696	0	0
4	46460187	46460788	10.3346	0	0	0	5.98696	0	0
4	46462603	46463207	0	1.45349	0	0	7.38314	1.30538	4.11988
4	46464486	46465088	11.1054	0	0	0	8.14056	0	3.69538
4	47224046	47224661	0	0	0	0	0	0	0
4	47224055	47224659	0	0	0	0	0	0	0
4	49451919	49452525	0	3.05915	11.4064	2.45759	3.06378	2.22263	0
4	49544286	49544888	0	3.08253	14.9407	0	3.38049	2.21583	0
4	53297598	53298219	0	0	0	0	0	0	0
4	53298244	53298900	0	0	0	0	0	0	0
4	53298252	53298870	0	0	0	0	0	0	0
4	53596881	53598105	4.59668	2.81035	5.48094	0	0	0	0
4	55218858	55219545	0	0	0	0	0	0	0
4	66446966	66448249	0	0	0	0	3.52314	0	0
4	66447512	66448715	0	0	0	0	0	0	0
4	66448279	66448878	0	0	0	0	0	0	0
4	73027264	73028469	0	0	0	0	0	0	0
4	73027292	73028502	0	0	0	0	0	0	0
4	80026544	80027208	14.9299	3.89386	4.30194	5.47438	0	0	0
4	81453046	81453754	0	0	0	0	3.52034	0	0
4	87576107	87577494	0	0	0	0	0	0	0
4	87576152	87576780	0	0	0	0	0	0	0
4	87576827	87578579	0	0	0	0	0	0	0
4	87577514	87578714	0	0	0	0	0	0	0
4	88920622	88921328	0	0	0	0	0	0	0
4	92028134	92028789	0	0	0	0	2.34512	0	0
4	96987256	96988546	0	0	0	0	3.70381	0	0
4	96994044	96995275	0	0	0	0	3.41575	4.95354	0
4	97163901	97165337	0	0	0	0	7.04393	0	0
4	97165455	97166693	0	0	0	0	7.04393	0	0
4	100773082	100773922	0	0	0	0	0	0	0
4	114499653	114500519	0	0	0	0	0	0	0
4	114937905	114938816	0	0	0	0	0	0	0
4	128207745	128208563	0	0	0	0	0	2.4499	0
4	128207957	128208565	0	0	0	0	0	2.4499	0
4	130079938	130081188	0	0	0	0	0	0	0
4	130080495	130081126	0	0	0	0	0	0	0
4	130081307	130081921	0	0	0	0	0	0	0
4	130081327	130082111	0	0	0	0	0	0	0
5	8780694	8781301	0	0	0	0	0	0	0
5	12440633	12441243	0	0	0	0	0	0	0
5	16967347	16967971	0	0	0	0	0	0	0
5	17464934	17465533	13.8513	5.46409	4.21263	6.12541	0	0	0
5	20214901	20215518	0	0	0	0	0	0	0
5	20214925	20215526	0	0	0	0	0	0	0
5	20215599	20216223	0	0	0	0	0	0	0
5	20215625	20216235	0	0	0	0	0	0	0
5	20216225	20216825	0	0	0	0	0	0	0
5	20453200	20454493	0	0	0	0	0	0	0
5	20453362	20454736	0	0	0	0	0	0	0
5	23918115	23918718	0	0	0	0	0	0	0
5	23918726	23919335	0	0	2.54451	0	0	0	0
5	24364536	24365151	0	0	0	0	0	0	0
5	25740291	25741216	0	0	6.32866	0	0	0	0
5	26906819	26907574	0	2.85013	5.40577	0	4.97777	0	0
5	27914528	27915182	0	0	0	0	0	0	0
5	31714724	31715400	0	0	0	0	0	0	0
5	34099494	34100148	0	0	0	0	0	0	0
5	34723754	34724390	0	0	0	0	0	0	0
5	34723793	34724467	0	0	0	0	0	0	0
5	38454627	38455242	0	0	0	0	0	0	0
5	39643021	39643657	0	0	0	0	0	0	0
5	39817390	39817996	49.6926	0	0	0	8.39657	0	0
5	39817396	39817998	49.6926	0	0	0	8.39657	0	0
5	39820038	39820652	0	0	0	0	0	0	0
5	39820059	39820681	0	0	0	0	0	0	0
5	39820883	39821800	0	0	0	0	0	0	0
5	39893580	39894182	44.8362	0	0	0	0	0	0
5	39894807	39895408	0	0	0	0	0	0	0
5	39895555	39896158	0	0	0	0	0	0	0
5	39896074	39896732	0	0	0	0	0	0	0
5	39896159	39896765	0	0	0	0	0	0	0
5	39896898	39899150	0	0	0	0	0	0	0
5	39897512	39898111	0	0	0	0	0	0	0
5	39898417	39899026	0	0	0	0	0	0	0
5	39899491	39900922	19.56	0	0	0	0	0	0
5	39899736	39900955	19.56	0	0	0	0	0	0
5	39901705	39902307	16.0371	0	0	0	6.5573	0	0
5	39901708	39902308	16.0371	0	0	0	6.5573	0	0
5	39904277	39905488	3.83477	0	0	0	6.53163	0	0
5	39904279	39905485	3.83477	0	0	0	6.53163	0	0
5	39906002	39906601	0	0	0	0	9.16252	0	0
5	39906044	39906644	0	0	0	0	9.16252	0	0
5	39906602	39907201	0	0	0	0	9.16252	0	0
5	39906887	39907487	0	0	0	0	9.16252	0	0
5	39907218	39907817	6.35495	0	0	0	9.16252	0	0
5	39907488	39908087	6.35495	0	0	0	9.16252	0	0
5	39907853	39909673	2.99969	0	0	0	9.16252	0	0
5	39908394	39909602	2.99969	0	0	0	9.16252	0	0
5	39910003	39910615	0	0	0	0	9.16252	0	0
5	39910004	39910632	0	0	0	0	9.16252	0	0
5	39910774	39911378	0	0	0	0	9.16252	0	0
5	39910775	39911975	0	0	0	0	9.16252	0	0
5	39912191	39912792	0	0	0	0	11.1336	0	0
5	39912432	39913632	10.0478	0	0	0	11.1336	0	0
5	39912850	39913449	10.0478	0	0	0	11.1336	0	0
5	39914019	39915223	0	0	0	0	11.1336	0	0
5	39914024	39914625	0	0	0	0	11.1336	0	0
5	39916803	39918004	8.16784	0	0	0	0	0	0
5	39931700	39932347	0	0	0	0	0	0	0
5	39932861	39933487	0	0	0	0	0	0	0
5	39932866	39933481	0	0	0	0	0	0	0
5	39933702	39934317	0	0	0	0	7.50543	0	0
5	39940716	39941916	0	0	0	0	5.70836	0	0
5	39940717	39941917	0	0	0	0	5.70836	0	0
5	39942732	39943334	0	0	0	0	0	0	0
5	39944800	39945401	0	0	0	0	8.5158	0	0
5	39944800	39945429	0	0	0	0	8.5158	0	0
5	39946385	39947019	0	0	0	0	9.52409	0	0
5	39946411	39947019	0	0	0	0	9.52409	0	0
5	39950597	39951206	0	0	0	0	6.75161	0	0
5	39951669	39952269	0	0	0	0	7.67663	0	0
5	39951671	39952912	0	0	0	0	7.67663	0	0
5	39955554	39956395	0	0	0	0	0	0	0
5	39958096	39958753	0	0	0	0	0	0	0
5	39959092	39959696	0	0	0	0	6.85092	0	0
5	39959096	39959699	0	0	0	0	6.85092	0	0
5	39963575	39964195	0	0	0	0	5.66064	0	0
5	39963592	39964197	0	0	0	0	5.66064	0	0
5	39965179	39965780	0	0	0	0	12.1594	0	0
5	39965181	39965780	0	0	0	0	12.1594	0	0
5	39967314	39968434	0	0	0	0	6.26107	0	0
5	39968363	39969897	0	0	0	0	11.9187	0	0
5	39968963	39970514	0	0	0	0	11.9187	0	0
5	39969898	39970497	0	0	0	0	11.9187	0	0
5	39970500	39971100	0	0	0	0	0	0	0
5	39973249	39974047	0	0	0	0	0	0	0
5	39973447	39974047	0	0	0	0	10.9742	0	0
5	39974933	39975540	0	0	0	0	7.30644	0	0
5	39974939	39975540	0	0	0	0	7.30644	0	0
5	39976504	39977107	0	0	0	0	12.3681	0	0
5	39991707	39992312	0	0	0	0	0	0	0
5	40006094	40006694	0	0	0	0	7.70438	0	0
5	40020246	40020962	0	0	0	0	6.96968	0	0
5	40020246	40020966	0	0	0	0	6.96968	0	0
5	40071069	40071696	8.91726	0	0	0	6.6026	0	0
5	40071095	40071743	8.91726	0	0	0	6.6026	0	0
5	40091054	40091748	0	0	0	0	6.6026	0	0
5	40095532	40096157	0	0	0	0	6.6026	0	0
5	40148824	40149429	0	0	0	0	8.21317	0	0
5	40195084	40196383	3.74449	0	0	0	9.75636	0	0
5	40195102	40196356	3.74449	0	0	0	9.75636	0	0
5	40196531	40198466	3.80513	0	0	0	9.75636	0	0
5	40196549	40197778	3.80513	0	0	0	9.75636	0	1.37941
5	40197780	40198379	0	0	0	0	9.75636	0	0
5	40198921	40199657	0	0	0	0	0	0	0
5	40202501	40203315	0	0	0	0	2.74039	0	0
5	41337958	41338571	0	0	0	0	4.54554	0	0
5	41337967	41338600	0	0	0	0	4.54554	0	0
5	43224150	43224767	0	0	0	0	0	0	0
5	43224806	43225424	0	0	0	0	0	0	0
5	43225426	43226029	0	0	0	0	0	0	0
5	43226031	43226714	0	0	0	0	0	0	0
5	43335563	43336529	0	0	0	0	4.01699	0	0
5	43464509	43465551	0	0	0	0	3.63736	0	0
5	46322580	46323279	0	0	0	0	0	0	0
5	54030747	54031989	0	0	0	0	0	0	0
5	57965165	57965765	0	0	0	0	0	0	0
5	58157297	58158521	0	0	0	0	0	0	0
5	62002650	62003250	0	0	0	0	0	0	0
5	63444084	63444755	0	0	0	0	4.53528	2.83827	0
5	70235261	70235868	0	0	0	0	0	0	0
5	70256476	70257172	0	0	0	0	0	0	0
5	70257300	70257917	0	0	0	0	0	0	0
5	76992852	76993515	0	0	0	0	0	0	0
5	78193334	78194329	3.72835	4.41929	6.93151	4.3396	0	0	0
5	78193920	78194548	3.72835	4.41929	6.93151	4.3396	0	0	0
5	79750680	79751746	0	0	0	0	3.84226	0	0
5	81680974	81682614	0	0	0	0	0	0	0
5	84166690	84167889	0	0	0	0	0	0	0
5	90653737	90655150	0	0	0	0	0	0	0
5	91189972	91190647	0	0	0	0	0	0	0
6	4682405	4683090	0	0	0	0	0	0	0
6	4682861	4684001	0	0	0	0	0	0	0
6	10192874	10193777	0	0	0	0	0	0	0
6	10197746	10198373	0	0	0	0	0	0	0
6	13943776	13944468	0	0	0	0	0	2.60746	0
6	18507699	18508314	0	0	0	0	0	0	0
6	25692082	25692759	0	2.193	5.24503	0	5.85284	0	0
6	29117644	29118244	0	0	0	0	0	0	0
6	29118245	29118844	6.69423	0	0	0	2.36795	3.03283	3.82187
6	29120360	29120964	10.2701	0	0	0	0	2.9049	0
6	35244752	35245398	0	2.91076	0	0	0	0	0
6	35244756	35245372	0	2.91076	0	0	0	0	0
6	38742988	38744187	8.08643	0	0	0	0	0	0
6	38743019	38744231	8.08643	0	0	0	0	0	0
6	38744232	38745014	5.08601	0	0	0	0	2.37923	0
6	38745122	38745739	0	0	0	0	0	2.37923	0
6	38745149	38745761	0	0	0	0	0	0	0
6	38745958	38747999	0	0	0	0	0	0	0
6	38746098	38747992	0	0	0	0	0	0	0
6	38748151	38749357	22.3956	0	0	0	0	0	0
6	38748158	38751600	12.3494	0	0	0	0	0	0
6	38749604	38750203	0	0	0	0	0	0	0
6	38750400	38751005	0	0	0	0	0	0	0
6	38751713	38752359	0	0	0	0	0	0	0
6	38751746	38753032	0	0	0	0	0	0	0
6	38752440	38753052	0	0	0	0	0	0	0
6	38753242	38754457	0	0	0	0	0	0	0
6	38755841	38756444	0	0	0	0	0	2.18529	0
6	38756518	38757727	5.9865	0	0	0	0	2.18529	0
6	38758231	38758832	21.9824	0	0	0	0	2.18529	0
6	38758234	38762464	21.9824	0	0	0	0	0	0
6	38758833	38759433	21.9824	0	0	0	0	2.18529	0
6	38759438	38760038	0	0	0	0	0	2.18529	0
6	38762533	38763141	0	0	0	0	0	0	0
6	38763144	38763747	0	0	0	0	0	0	0
6	38764453	38765062	0	0	0	0	0	0	0
6	38764455	38765061	0	0	0	0	0	0	0
6	38765108	38765772	0	0	0	0	0	0	0
6	38766525	38767315	0	0	0	0	0	0	0
6	38768143	38768760	0	0	0	0	0	0	0
6	38770204	38770857	0	0	0	0	0	0	0
6	38770875	38771500	0	0	0	0	0	0	0
6	38771524	38772123	0	0	0	0	0	0	0
6	38772142	38773361	5.78025	0	0	0	0	2.55262	0
6	38773482	38774763	0	0	0	0	0	0	0
6	38773488	38774696	0	0	0	0	0	0	0
6	38774819	38775418	14.6989	0	0	0	0	1.82274	0
6	38774823	38775435	14.6989	0	0	0	0	1.82274	0
6	38775421	38776032	0	0	0	0	0	0	0
6	38775471	38776674	0	0	0	0	0	0	0
6	38776071	38776680	0	0	0	0	0	0	0
6	38776735	38777336	0	0	0	0	0	0	0
6	38777493	38778782	4.07472	0	0	0	0	0	0
6	38777739	38778351	0	0	0	0	0	0	0
6	38778379	38779217	4.07472	0	0	0	0	0	0
6	38778823	38780035	0	0	0	0	0	0	0
6	38779403	38780651	3.96716	0	0	0	0	0	0
6	38781636	38782286	0	0	0	0	0	0	0
6	38782413	38783014	0	0	0	0	0	0	0
6	38783179	38783885	0	0	0	0	0	0	0
6	38783926	38784694	0	0	0	0	0	0	0
6	38784776	38785380	0	0	0	0	0	0	0
6	38785401	38786008	0	0	0	0	0	0	0
6	38790168	38791422	0	0	0	0	0	0	0
6	38792385	38793337	29.171	0	0	0	0	0	0
6	38795858	38796838	0	0	0	0	0	0	0
6	38812378	38813014	0	0	0	0	0	0	0
6	38829115	38830419	48.8373	0	0	0	0	0	0
6	38831903	38833285	0	0	0	0	0	0	0
6	38833366	38834050	0	0	0	0	0	0	0
6	38834084	38835041	0	0	0	0	0	0	0
6	38837167	38837785	13.679	0	0	0	0	0	0
6	38837170	38838376	13.679	0	0	0	0	0	0
6	39280805	39281415	0	0	0	0	0	0	0
6	46343025	46344122	0	0	0	0	4.33412	0	0
6	56907852	56908468	0	0	0	0	3.59415	0	0
6	60031099	60031746	0	0	0	0	0	0	0
6	66840341	66841555	0	0	0	0	0	0	0
6	68758948	68759736	0	0	0	0	0	0	0
6	70783078	70783777	15.8876	4.16215	7.0344	4.15466	0	0	0
6	76645244	76645847	0	0	0	0	0	0	0
6	98267792	98268656	0	0	0	0	0	0	0
6	99888374	99889216	0	0	0	0	0	0	0
6	104253929	104255157	0	0	0	0	0	0	0
6	104253950	104254595	0	0	0	0	0	0	0
6	104254611	104255240	0	0	0	0	0	0	0
6	107051939	107052546	0	0	0	0	0	0	0
6	109352838	109353458	0	0	0	0	0	0	0
6	109561167	109561787	0	0	0	0	0	0	0
6	116506472	116507355	0	0	0	0	0	0	0
6	130072020	130072624	0	0	0	0	0	0	0
6	132488681	132489307	0	0	0	0	0	0	0
6	134866915	134867527	0	0	0	0	0	0	0
6	134929425	134930032	0	0	0	0	0	0	0
6	136177349	136177977	0	0	0	0	0	0	0
6	137847231	137848460	0	0	0	0	0	0	0
6	137852326	137852992	0	0	0	0	0	0	0
6	139020125	139020726	0	0	0	0	0	0	0
6	162269041	162269666	0	0	0	0	0	0	0
6	168424913	168425514	0	0	0	0	3.41854	0	0
7	1588685	1589287	0	0	0	0	0	0	0
7	1588736	1589383	0	0	0	0	0	0	0
7	5993062	5993890	0	0	0	0	0	0	0
7	6819245	6819894	0	0	0	0	0	2.98224	0
7	11005510	11006168	0	0	0	0	0	0	0
7	11005512	11006138	0	0	0	0	0	0	0
7	11010461	11011145	0	0	0	0	0	0	0
7	14314966	14316312	0	0	0	0	0	0	0
7	16818208	16818822	0	0	0	0	0	0	0
7	18345483	18346577	0	0	0	0	0	0	0
7	20532903	20534299	0	0	0	0	0	0	0
7	20532904	20534103	0	0	0	0	0	0	0
7	24586541	24587168	0	0	0	0	5.64059	0	0
7	24587819	24588419	0	0	0	0	0	0	0
7	24587867	24589081	0	0	0	0	4.22841	0	0
7	24588421	24589021	0	0	0	0	4.22841	0	0
7	24589682	24591678	0	0	0	0	6.65975	0	0
7	24591680	24592281	0	0	0	0	6.65975	0	0
7	24592283	24592922	0	0	0	0	0	0	0
7	24592949	24593553	0	0	0	0	0	0	0
7	24598965	24599573	13.1055	0	0	0	3.82957	0	0
7	24598970	24599579	13.1055	0	0	0	3.82957	0	0
7	24599982	24600589	0	0	0	0	3.82957	0	0
7	24599988	24600626	0	0	0	0	3.82957	0	0
7	24600649	24601255	1.94383	0	0	0	3.82957	0	0
7	24600649	24601258	1.94383	0	0	0	3.82957	0	0
7	24601314	24601984	0	0	0	0	3.82957	0	0
7	24601392	24601992	0	0	0	0	3.82957	0	0
7	24602253	24603724	4.64909	0	0	0	3.82957	0	0
7	24602524	24603131	4.64909	0	0	0	3.82957	0	0
7	24603132	24603738	4.64909	0	0	0	0	0	0
7	24603787	24604394	0	0	0	0	0	0	0
7	24604493	24605096	17.5234	0	0	0	0	0	0
7	24605105	24605704	17.5234	0	0	0	8.87967	0	0
7	29901297	29902247	0	0	0	0	0	0	0
7	29901654	29902428	0	0	0	0	0	0	0
7	35584407	35585276	0	0	0	0	0	0	0
7	47089446	47090047	11.9293	0	0	0	2.20914	2.03892	1.66127
7	52684950	52685549	0	0	0	0	2.94793	0	0
7	53118810	53119497	0	0	0	0	0	0	0
7	69638844	69640062	0	0	0	0	0	0	0
7	69639108	69639735	0	0	0	0	0	0	0
7	69639825	69640844	0	0	0	0	0	0	0
7	71905775	71907040	0	0	0	0	0	0	0
7	78773538	78774160	0	0	0	0	0	0	0
7	96845025	96845626	0	0	0	0	6.5497	0	5.70949
7	100688420	100689157	0	0	0	0	0	0	0
7	104533153	104533809	0	0	0	0	0	0	0
7	105701800	105702401	0	2.39124	0	0	0	0	0
7	105702044	105703033	0	0	0	0	0	2.80699	0
7	105702406	105703028	0	0	0	0	0	2.80699	0
7	105703043	105703646	0	0	0	0	0	2.80699	0
7	105703050	105703651	0	0	0	0	0	2.80699	0
7	112484552	112485208	0	0	0	0	0	0	0
7	121821934	121822540	0	0	0	0	3.84614	2.40596	0
8	1595	3403	3.84766	1.74784	0	0	7.58538	0	2.04985
8	1599	2799	3.84766	1.74784	0	0	7.58538	0	2.04985
8	2804	3406	0	1.74784	0	0	7.58538	0	2.04985
8	3728	4327	9.67384	1.74784	0	0	7.58538	0	1.99642
8	3729	4328	9.67384	1.74784	0	0	7.58538	0	1.99642
8	4587	5186	9.49605	1.74784	1.24343	1.18672	7.58538	1.46871	1.99642
8	5389	5988	14.51	1.74784	0	0	7.58538	0	1.99642
8	6415	7014	7.23276	1.74784	0	0	7.58538	0	1.99642
8	7202	7801	0	0	0	0	7.58538	0	0
8	7938	8537	2.32754	0	0	0	7.58538	0	0
8	8577	9177	0	0	0	0	7.58538	0	0
8	8582	9181	0	0	0	0	7.58538	0	0
8	9182	9781	0	0	0	0	7.58538	0	2.72331
8	9782	10381	0	2.93238	0	0	7.58538	2.33795	2.72331
8	10727	11326	23.4975	2.93238	0	0	7.58538	2.33795	1.76185
8	10728	11328	23.4975	2.93238	0	0	7.58538	2.33795	1.76185
8	11427	12031	2.01521	2.93238	1.83584	1.7472	7.58538	2.33795	1.76185
8	11430	12033	2.01521	2.93238	1.83584	1.7472	7.58538	2.33795	1.76185
8	12047	12646	13.9884	2.93238	1.83584	1.7472	7.58538	2.33795	1.76185
8	12647	13247	0	0	0	0	7.58538	0	0
8	12649	13248	0	0	0	0	7.58538	0	0
8	13248	13847	0	0	0	0	7.58538	0	0
8	13249	13932	0	0	0	0	7.58538	0	0
8	14172	14783	0	0	0	0	7.58538	0	0
8	14179	14815	0	0	0	0	7.58538	0	0
8	15253	16462	10.5905	0	0	0	7.58538	0	0
8	15265	16468	10.5905	0	0	0	7.58538	0	0
8	16719	17324	0	0	0	0	7.58538	0	0
8	16720	17320	0	0	0	0	7.58538	0	0
8	22638714	22639982	0	0	0	0	0	0	0
8	22639385	22640011	0	0	0	0	0	0	0
8	25221937	25223028	4.59668	0	6.56685	0	0	0	0
8	25227380	25227987	0	0	0	0	0	0	0
8	30497905	30498576	0	0	0	0	0	0	0
8	35581888	35582545	0	0	0	0	0	0	0
8	38925349	38926704	0	0	0	0	4.10989	0	0
8	42603976	42604620	0	0	0	0	0	0	0
8	42604001	42604821	0	0	0	0	0	0	0
8	42604673	42605278	0	0	0	0	0	0	0
8	43467697	43469066	0	0	0	0	0	0	0
8	43467723	43468330	0	0	0	0	0	0	0
8	43468445	43469063	0	0	7.83821	0	0	0	0
8	45319403	45320609	0	0	0	0	0	0	0
8	46543790	46544633	0	0	0	0	0	0	0
8	47149272	47150161	0	0	0	0	0	0	0
8	47798131	47798798	0	0	0	0	0	0	0
8	48441821	48442442	0	0	0	0	0	0	0
8	49549863	49550599	0	0	0	0	3.76726	0	0
8	54587117	54588982	4.52182	0	0	0	11.1576	0	1.31935
8	54587358	54587976	4.52182	0	0	0	11.1576	0	0
8	54588382	54588981	0	0	0	0	11.1576	0	1.31935
8	54673977	54675191	0	0	0	0	7.24079	0	0
8	54673978	54675231	0	0	0	0	7.24079	0	0
8	54675285	54675889	0	0	0	0	7.24079	0	0
8	54677245	54678104	0	0	0	0	7.24079	0	0
8	54678096	54678712	0	0	0	0	7.24079	0	0
8	54679784	54680422	0	0	0	0	7.24079	0	0
8	56515423	56516042	0	0	0	0	0	0	0
8	56563771	56564375	0	0	0	0	0	0	0
8	57048499	57049443	0	0	0	0	0	0	0
8	57634710	57635313	0	0	0	0	0	0	0
8	59202163	59202801	0	0	0	0	0	0	0
8	63949852	63950495	0	0	0	0	3.16215	0	0
8	64953046	64953679	0	0	0	0	0	0	0
8	64953052	64953667	0	0	0	0	0	0	0
8	65054196	65054808	0	0	0	0	0	0	0
8	65107292	65108035	0	0	0	0	0	0	0
8	66350122	66350880	0	0	0	0	0	0	0
8	84464591	84465230	0	0	0	0	2.88915	2.38598	0
8	91520321	91521445	0	0	0	0	0	0	0
8	94839168	94839768	0	0	0	0	0	0	0
8	101877535	101878456	0	0	0	0	0	0	0
8	104163247	104164261	0	0	0	0	0	0	0
8	113287003	113288022	0	0	0	0	0	0	0
8	119324324	119325095	0	0	0	0	4.22841	0	0
8	119641782	119642382	0	0	0	0	0	0	0
8	119642541	119643153	0	0	0	0	0	0	0
8	120107348	120108270	0	0	4.09284	0	0	0	0
8	120967764	120969507	4.95027	0	0	0	0	0	0
8	120970663	120971379	0	0	0	0	0	0	0
8	120970797	120971398	0	0	0	0	0	0	0
8	124119364	124120086	0	0	0	0	0	0	0
8	125613091	125613704	0	0	0	0	0	0	0
8	125615558	125616158	0	0	6.1036	0	0	0	0
8	128840096	128841904	0	0	0	0	0	0	0
8	128840696	128841300	0	0	0	0	0	0	0
8	128841306	128841937	0	0	0	0	0	0	0
8	133852729	133853450	0	0	0	0	0	0	0
9	683354	683972	0	3.71713	0	4.44202	0	0	0
9	2343012	2343612	0	0	0	0	0	0	0
9	2343607	2344215	0	0	0	0	0	0	0
9	2343613	2344212	0	0	0	0	0	0	0
9	2344248	2344849	0	0	0	0	0	0	0
9	6884304	6884984	0	0	0	0	0	0	0
9	6884423	6885233	0	0	0	0	0	0	0
9	11559187	11559837	0	0	0	0	0	0	0
9	15232634	15233236	60.2102	0	0	0	0	0	0
9	15232634	15233245	60.2102	0	0	0	0	0	0
9	27124433	27125264	0	0	0	0	0	0	0
9	33869125	33871556	0	0	0	0	0	0	0
9	33869476	33870684	0	0	0	0	0	0	0
9	33870727	33871341	0	0	0	0	0	0	0
9	36718467	36719346	0	0	0	0	0	0	0
9	36753322	36754166	0	0	0	0	0	0	0
9	36753422	36754166	0	0	0	0	0	0	0
9	39629709	39630574	15.662	0	21.248	4.88082	0	0	0
9	39629975	39630595	15.662	0	21.248	4.88082	0	0	0
9	51562942	51564772	0	0	0	0	0	0	0
9	51562970	51563605	0	0	0	0	0	0	0
9	52284831	52285689	0	0	0	0	0	0	0
9	52841097	52841696	64.5525	0	0	0	0	0	0
9	52841697	52842296	64.5525	1.38331	0	0	6.89118	0	3.58143
9	55290551	55291254	0	0	0	0	0	0	0
9	61887710	61888319	0	0	0	0	0	0	0
9	61887713	61888344	0	0	0	0	0	0	0
9	61888321	61888954	0	0	0	0	0	0	0
9	62595864	62597075	0	0	0	0	0	0	0
9	62596474	62597081	0	0	0	0	0	0	0
9	63148442	63149047	0	0	0	0	11.299	0	0
9	63150639	63151240	0	0	0	0	0	0	0
9	63151360	63152779	0	0	0	0	0	0	0
9	63158519	63159169	0	0	0	0	8.70973	0	0
9	63163599	63164736	0	0	0	0	0	0	0
9	63168293	63168895	0	0	0	0	0	0	0
9	63203345	63203945	0	0	0	0	0	0	0
9	63208732	63209342	0	0	0	0	0	0	0
9	63209451	63210813	0	0	0	0	0	0	0
9	63221483	63222613	0	0	0	0	0	0	0
9	63223013	63223617	0	0	0	0	0	0	0
9	63227556	63228171	0	0	0	0	4.48779	0	0
9	63228382	63228992	0	0	0	0	4.48779	0	0
9	63232559	63233203	0	0	0	0	0	0	0
9	63233758	63234363	9.43127	0	0	0	0	0	0
9	63233762	63234366	9.43127	0	0	0	0	0	0
9	63234401	63235097	5.58688	0	0	0	0	0	0
9	63263311	63263920	52.5948	0	0	0	0	0	0
9	63266629	63267249	19.8095	0	0	0	0	0	0
9	63272718	63273934	0	0	0	0	0	0	0
9	63273337	63273939	0	0	0	0	0	0	0
9	63274456	63275056	0	0	0	0	13.0024	0	0
9	63274457	63275056	0	0	0	0	13.0024	0	0
9	63275628	63276229	0	0	0	0	12.6852	0	0
9	63275629	63276230	0	0	0	0	12.6852	0	0
9	63276287	63276905	0	0	0	0	12.6852	0	0
9	63276303	63276907	0	0	0	0	12.6852	0	0
9	63276936	63277535	0	0	0	0	12.6852	0	0
9	63276937	63277536	0	0	0	0	12.6852	0	0
9	63277900	63278522	0	0	0	0	0	0	0
9	63277921	63278523	0	0	0	0	0	0	0
9	63279036	63279639	0	0	0	0	9.74284	0	0
9	63279038	63279641	0	0	0	0	9.74284	0	0
9	63279648	63280854	0	0	0	0	0	0	0
9	63279745	63281136	0	0	0	0	0	0	0
9	63281326	63281926	0	0	0	0	9.83106	0	0
9	63281330	63281933	0	0	0	0	9.83106	0	0
9	63281967	63283806	0	0	0	0	0	0	0
9	63282509	63283112	0	0	0	0	0	0	0
9	63283139	63283769	0	0	0	0	0	0	0
9	63283907	63284599	0	0	0	0	9.90203	0	0
9	63283961	63284566	0	0	0	0	9.90203	0	0
9	63284705	63285905	0	0	0	0	0	0	0
9	63284715	63285329	0	0	0	0	0	0	0
9	63285903	63286506	0	0	0	0	0	0	0
9	63285906	63286507	0	0	0	0	0	0	0
9	63287077	63287679	0	0	0	0	0	0	0
9	63287078	63287678	0	0	0	0	0	0	0
9	63288199	63288811	0	0	0	0	11.7845	0	0
9	63288221	63288826	0	0	0	0	11.7845	0	0
9	63288903	63289511	0	0	0	0	11.7845	0	0
9	63288910	63289509	0	0	0	0	11.7845	0	0
9	63290237	63290836	15.2044	0	0	0	10.3694	0	0
9	63290237	63290837	15.2044	0	0	0	10.3694	0	0
9	63291196	63291795	0	0	0	0	10.0287	0	0
9	63291796	63292395	0	0	0	0	0	0	0
9	63291796	63292396	0	0	0	0	0	0	0
9	63292413	63296686	0	0	0	0	0	0	0
9	63292588	63294403	0	0	0	0	0	0	0
9	63294444	63295648	0	0	0	0	9.30046	0	0
9	63295907	63296524	0	0	0	0	0	0	0
9	63296727	63297326	0	0	0	0	0	0	0
9	63296728	63298529	0	0	0	0	0	0	0
9	63297328	63297927	0	0	0	0	0	0	0
9	63297928	63298527	0	0	0	0	0	0	0
9	63299825	63300431	0	0	0	0	0	0	0
9	63299847	63300598	0	0	0	0	0	0	0
9	63300601	63301215	0	0	0	0	0	0	0
9	63300626	63301227	0	0	0	0	0	0	0
9	63301885	63303085	0	0	0	0	0	0	0
9	63301888	63302487	0	0	0	0	0	0	0
9	63302489	63303793	0	0	0	0	0	0	0
9	63303176	63303968	0	0	0	0	0	0	0
9	63304455	63305055	0	0	0	0	0	0	0
9	63304457	63305058	0	0	0	0	0	0	0
9	63305060	63305661	0	0	0	0	4.22841	0	0
9	63305062	63305662	0	0	0	0	4.22841	0	0
9	63305715	63306431	0	0	0	0	0	0	0
9	63305730	63306434	0	0	0	0	0	0	0
9	63306456	63307056	0	0	0	0	0	0	0
9	63306461	63307074	0	0	0	0	0	0	0
9	63307061	63309497	0	0	0	0	0	0	0
9	63307084	63309460	0	0	0	0	0	0	0
9	63309597	63310222	0	0	0	0	0	0	0
9	63309598	63310223	0	0	0	0	0	0	0
9	63310559	63311197	0	0	0	0	0	0	0
9	63310572	63311185	0	0	0	0	0	0	0
9	63311199	63311815	0	0	0	0	0	0	0
9	63311222	63311853	0	0	0	0	0	0	0
9	63311895	63312516	6.36463	0	0	0	7.30331	0	0
9	63311896	63312510	6.36463	0	0	0	7.30331	0	0
9	63312833	63313434	0	0	0	0	0	0	0
9	63312835	63313456	0	0	0	0	0	0	0
9	63313995	63314595	0	0	0	0	0	0	0
9	63313996	63314599	0	0	0	0	0	0	0
9	63314735	63316272	0	0	0	0	0	0	0
9	63314739	63315338	0	0	0	0	7.82256	0	0
9	63315646	63316247	0	0	0	0	0	0	0
9	63316730	63317329	8.13259	0	0	0	0	0	0
9	63316731	63317331	8.13259	0	0	0	0	0	0
9	63317330	63317930	0	0	0	0	0	0	0
9	63317332	63317931	0	0	0	0	0	0	0
9	63318098	63319316	0	0	0	0	11.2053	0	0
9	63318104	63318705	0	0	0	0	11.2053	0	0
9	63318706	63319306	0	0	0	0	11.2053	0	0
9	63319424	63320056	0	0	0	0	0	0	0
9	63320217	63322019	0	0	0	0	3.27702	0	0
9	63321417	63322022	0	0	0	0	3.27702	0	0
9	63322141	63323347	0	0	0	0	10.1482	0	0
9	63322165	63323368	0	0	0	0	10.1482	0	0
9	63324317	63326119	0	0	0	0	0	0	0
9	63324906	63326110	0	0	0	0	0	0	0
9	63326544	63327776	0	0	0	0	0	0	0
9	63326554	63327779	0	0	0	0	0	0	0
9	63328003	63328796	0	0	0	0	0	0	0
9	63328105	63330045	0	0	0	0	0	0	0
9	63328814	63330616	0	0	0	0	0	0	0
9	63331132	63331757	0	0	0	0	0	0	0
9	63331141	63331742	0	0	0	0	0	0	0
9	63331760	63332376	0	0	0	0	0	0	0
9	63331766	63332376	0	0	0	0	0	0	0
9	63332378	63332979	0	0	0	0	0	0	0
9	63332379	63332980	0	0	0	0	0	0	0
9	63332981	63333590	0	0	0	0	0	0	0
9	63332989	63333589	0	0	0	0	0	0	0
9	63334008	63334620	0	0	0	0	0	0	0
9	63334030	63334632	0	0	0	0	0	0	0
9	63335096	63336346	0	0	0	0	0	0	0
9	63335104	63335708	0	0	0	0	0	0	0
9	63335717	63336355	0	0	0	0	0	0	0
9	63336353	63336958	0	0	0	0	0	0	0
9	63336360	63337560	0	0	0	0	0	0	0
9	63336960	63337560	0	0	0	0	5.82508	0	0
9	63337561	63338162	0	0	0	0	0	0	0
9	63337561	63338165	0	0	0	0	0	0	0
9	63338612	63339251	0	0	0	0	0	0	0
9	63338615	63339224	0	0	0	0	0	0	0
9	63339569	63340275	0	0	0	0	0	0	0
9	63340290	63340903	0	0	0	0	0	0	0
9	63340313	63340916	0	0	0	0	0	0	0
9	63340908	63341539	0	0	0	0	0	0	0
9	63340923	63341546	0	0	0	0	0	0	0
9	63341951	63342580	0	0	0	0	0	0	0
9	63342573	63343192	0	0	0	0	0	0	0
9	63342598	63343834	0	0	0	0	0	0	0
9	63343196	63343803	0	0	0	0	0	0	0
9	63344254	63346121	0	0	0	0	0	0	0
9	63344883	63345486	0	0	0	0	0	0	0
9	63345517	63346121	0	0	0	0	0	0	0
9	63346122	63347335	0	0	0	0	0	0	0
9	63346126	63346727	0	0	0	0	0	0	0
9	63346728	63347329	0	0	0	0	0	0	0
9	63347681	63348883	0	0	0	0	0	0	0
9	63347725	63348924	0	0	0	0	0	0	0
9	63348950	63349561	0	0	0	0	13.6366	0	0
9	63348960	63349585	0	0	0	0	13.6366	0	0
9	63349613	63350214	0	0	0	0	13.6366	2.59755	0
9	63349616	63350217	0	0	0	0	13.6366	2.59755	0
9	63350215	63350816	0	0	0	0	13.6366	0	0
9	63350218	63350819	0	0	0	0	13.6366	0	0
9	63350866	63351489	0	0	0	0	13.6366	0	0
9	63350892	63351511	0	0	0	0	0	0	0
9	63351559	63352158	0	0	0	0	0	0	0
9	63351560	63352765	0	0	0	0	0	0	0
9	63352166	63352768	0	0	0	0	0	0	0
9	63352839	63353439	0	0	0	0	0	0	0
9	63352840	63353443	0	0	0	0	0	0	0
9	63353478	63355288	0	0	0	0	11.8223	0	0
9	63354056	63355287	0	0	0	0	11.8223	0	0
9	63355333	63357138	37.127	0	0	0	0	0	0
9	63355336	63355936	0	0	0	0	0	0	0
9	63355939	63356538	37.127	0	0	0	0	0	0
9	63356539	63357138	0	0	0	0	0	0	0
9	63357401	63358000	0	0	0	0	0	0	0
9	63358041	63359255	0	0	0	0	0	0	0
9	63358050	63359256	0	0	0	0	0	0	0
9	63359483	63360326	0	0	0	0	6.39921	0	0
9	63359485	63360087	0	0	0	0	6.39921	0	0
9	63360358	63360963	0	0	0	0	6.39921	0	0
9	63360359	63360959	0	0	0	0	6.39921	0	0
9	63361052	63361678	4.1036	0	0	0	0	0	0
9	63361080	63361680	4.1036	0	0	0	0	0	0
9	63361893	63362492	0	0	0	0	14.0274	0	0
9	63362538	63363745	0	0	0	0	14.0274	0	0
9	63362547	63363152	0	0	0	0	14.0274	0	0
9	63363896	63364497	0	0	0	0	14.0274	0	0
9	63364514	63365113	7.37586	0	0	0	14.0274	0	0
9	63365417	63367945	0	0	0	0	0	0	0
9	63367265	63367864	0	0	0	0	0	0	0
9	63368111	63368755	0	0	0	0	0	0	0
9	63368136	63368755	0	0	0	0	0	0	0
9	63368943	63370649	0	0	0	0	0	0	0
9	63369221	63369840	0	0	0	0	0	0	0
9	63370050	63370651	0	0	0	0	0	0	0
9	63370664	63371268	0	0	0	0	0	0	0
9	63371287	63371903	0	0	0	0	0	0	0
9	63371290	63373173	4.57484	0	0	0	7.03799	0	0
9	63371950	63373175	4.57484	0	0	0	0	0	0
9	63373182	63373815	0	0	0	0	0	0	0
9	63373217	63374418	0	0	0	0	0	0	0
9	63373818	63374418	0	0	0	0	3.98026	0	0
9	63374423	63375023	0	0	0	0	0	0	0
9	63375119	63375774	0	0	0	0	1.94195	0	0
9	63377148	63377754	6.83098	0	0	0	8.63954	0	0
9	63378155	63378784	4.11226	0	0	0	8.03206	0	0
9	63379385	63380631	0	0	0	0	0	0	0
9	63384484	63385201	0	0	0	0	0	0	0
9	63389632	63390294	6.56705	0	0	0	6.03774	0	0
9	63389670	63390300	6.56705	0	0	0	6.03774	0	0
9	63391419	63392618	4.84023	0	0	0	6.03774	0	0
9	63394235	63394903	5.33395	0	0	0	6.90176	0	0
9	63394304	63395049	5.33395	0	0	0	6.90176	0	0
9	63397521	63398473	0	0	0	0	4.30255	0	0
9	63398180	63398780	3.58315	0	0	0	4.30255	0	0
9	63401645	63402244	0	0	0	0	8.5931	0	0
9	63402292	63402914	0	0	0	0	8.5931	0	0
9	63403246	63403852	0	0	0	0	8.5931	0	0
9	63403253	63403854	0	0	0	0	8.5931	0	0
9	63403892	63404501	20.4789	2.38469	0	0	8.5931	0	0
9	63403899	63404561	20.4789	2.38469	0	0	8.5931	0	0
9	63404623	63405235	0	2.38469	0	0	8.5931	0	0
9	63404636	63405236	0	2.38469	0	0	8.5931	0	0
9	63405290	63406528	0	2.38469	0	0	8.5931	0	0
9	63405328	63405928	0	2.38469	0	0	8.5931	0	0
9	63405929	63406528	0	2.38469	0	0	8.5931	0	0
9	63406825	63407426	18.6456	0	0	0	8.5931	0	0
9	63406834	63407439	18.6456	0	0	0	8.5931	0	0
9	63407941	63408610	0	0	0	0	8.5931	0	0
9	63408015	63408618	0	0	0	0	8.5931	0	0
9	63408946	63409558	0	0	0	0	8.5931	0	0
9	63408947	63409552	0	0	0	0	8.5931	0	0
9	63409564	63412543	0	0	0	0	8.5931	0	0
9	63409574	63413449	0	0	0	0	0	0	0
9	63413520	63414371	8.73337	0	0	0	0	0	0
9	63414432	63415698	11.3016	0	0	0	4.15145	0	0
9	63414439	63415079	11.3016	0	0	0	4.15145	0	0
9	63416061	63416715	0	0	0	0	13.3698	0	0
9	63416826	63417432	0	0	0	0	13.3698	0	0
9	63416837	63418037	8.50962	0	0	0	13.3698	0	0
9	63417437	63418064	8.50962	0	0	0	13.3698	0	0
9	63418154	63419353	8.50962	0	0	0	13.3698	0	0
9	63418523	63419123	0	0	0	0	13.3698	0	0
9	63420148	63420747	0	0	0	0	6.4405	0	0
9	63420195	63421006	0	0	0	0	6.4405	0	0
9	63420801	63421406	0	0	0	0	6.4405	0	0
9	63421014	63421616	0	0	0	0	6.4405	0	0
9	63421483	63422085	0	0	0	0	6.4405	0	0
9	63422144	63424304	9.49623	0	0	0	6.4405	0	0
9	63422732	63423335	0	0	0	0	6.4405	0	0
9	63423346	63423949	9.49623	0	0	0	6.4405	0	0
9	63424030	63424981	7.49392	0	0	0	6.4405	0	0
9	63424388	63424987	7.49392	0	0	0	6.4405	0	0
9	63424990	63425597	4.50134	0	0	0	6.4405	0	0
9	63425761	63426382	0	0	0	0	6.4405	0	0
9	63426445	63427058	0	0	0	0	0	0	0
9	63427629	63428235	4.03042	0	0	0	8.66747	0	0
9	63427636	63428242	4.03042	0	0	0	8.66747	0	0
9	63428276	63428888	0	0	0	0	8.66747	0	0
9	63428305	63428906	0	0	0	0	8.66747	0	0
9	63428925	63430134	0	0	0	0	8.66747	0	0
9	63430168	63430787	0	0	0	0	8.66747	0	0
9	63430170	63430871	0	0	0	0	8.66747	0	0
9	63431000	63431603	0	0	0	0	8.66747	0	0
9	63431006	63431607	0	0	0	0	8.66747	0	0
9	63431686	63433074	25.2164	0	0	0	8.66747	0	0
9	63431800	63432410	25.2164	0	0	0	8.66747	0	0
9	63432467	63433085	0	0	0	0	8.66747	0	0
9	63433337	63433938	7.76186	0	0	0	8.66747	0	0
9	63433347	63433949	7.76186	0	0	0	8.66747	0	0
9	63434338	63434959	4.45832	0	0	0	8.66747	0	0
9	63434359	63434964	4.45832	0	0	0	8.66747	0	0
9	63435315	63435933	0	0	0	0	0	0	0
9	63435326	63435945	0	0	0	0	0	0	0
9	63436323	63436934	0	0	0	0	0	0	0
9	63436325	63436926	0	0	0	0	0	0	0
9	63437339	63437961	0	0	0	0	6.34262	0	0
9	63437347	63437955	0	0	0	0	6.34262	0	0
9	63438916	63439736	0	0	0	0	0	0	0
9	63440306	63440946	12.9501	0	0	0	6.11556	0	0
9	63441028	63441642	0	2.55953	0	0	6.11556	2.40145	1.95915
9	63441781	63442461	0	0	0	0	6.11556	0	1.95915
9	63441786	63442458	0	0	0	0	6.11556	0	1.95915
9	63442901	63443507	20.2405	0	0	0	6.11556	0	0
9	63442903	63443504	20.2405	0	0	0	6.11556	0	0
9	63443666	63444269	6.57619	0	0	0	6.11556	0	0
9	63443701	63444310	6.57619	0	0	0	6.11556	0	0
9	63444393	63445001	0	0	0	0	6.11556	0	0
9	63446731	63448493	45.9547	0	0	0	0	0	0
9	63447225	63448822	45.9547	0	0	0	0	0	0
9	63459961	63460579	0	0	0	0	0	0	0
9	63461150	63461905	0	0	0	0	0	0	0
9	63472405	63473624	5.87226	0	0	0	8.65087	0	0
9	63473025	63473625	0	0	0	0	8.65087	0	0
9	63473849	63474472	10.6613	1.87306	0	0	8.65087	0	0
9	63473875	63474532	10.6613	1.87306	0	0	8.65087	0	0
9	63474736	63475336	0	1.87306	0	0	8.65087	0	0
9	63475537	63476145	2.66569	0	0	0	8.65087	0	0
9	63475538	63476145	2.66569	0	0	0	8.65087	0	0
9	63476422	63477809	11.9705	0	0	0	8.65087	0	0
9	63478803	63479536	0	0	0	0	0	0	0
9	63479599	63480208	11.6845	0	0	0	0	0	0
9	63495860	63496946	0	0	0	0	0	0	0
9	69092680	69093880	0	0	0	0	0	0	0
9	70961967	70962934	0	0	0	0	0	0	0
9	75170301	75171550	0	0	0	0	0	0	0
9	77496245	77496937	0	0	0	0	0	0	0
9	80316375	80316991	0	0	0	0	0	2.41753	0
9	84880345	84880958	6.71823	2.96069	9.06927	2.66845	0	0	4.17409
9	89891107	89892317	0	0	0	0	0	0	0
9	89891580	89892199	0	0	0	0	0	0	0
9	95241960	95242696	0	0	0	0	0	0	0
9	95241983	95242738	0	0	0	0	0	0	0
9	95589883	95590588	0	0	0	0	0	0	0
9	95590041	95590692	0	0	0	0	0	0	0
9	107587412	107588689	0	0	0	0	0	0	0
9	111945334	111946178	0	0	0	0	0	0	0
9	112218778	112219448	0	0	0	0	4.13296	0	0
9	112340357	112340957	0	0	0	0	0	0	0
9	112340368	112341034	0	0	0	0	0	0	0
9	119315626	119316261	0	0	0	0	0	0	0
9	119315631	119316261	0	0	0	0	0	0	0
9	119316296	119316939	0	0	0	0	0	0	0
9	119316341	119316952	0	0	0	0	0	0	0
9	119316953	119317559	0	0	0	0	0	0	0
9	138110505	138111553	0	0	0	0	0	2.32372	0
9	138110705	138111392	0	0	0	0	0	2.32372	0
AEMK02000123.1	20289	20984	0	0	0	0	0	0	0
AEMK02000123.1	20319	20931	0	0	0	0	0	0	0
AEMK02000133.1	282048	282775	0	0	0	0	0	0	0
AEMK02000135.1	2198	2814	0	0	0	0	2.3062	0	0
AEMK02000135.1	2215	2821	0	0	0	0	2.3062	0	0
AEMK02000137.1	103042	103877	0	0	0	0	0	0	0
AEMK02000137.1	103911	105144	0	0	0	0	0	3.14984	0
AEMK02000141.1	1	1036	28.4186	0	0	0	8.55973	2.34662	0
AEMK02000141.1	1252	1852	0	2.10925	0	0	8.55973	2.34662	1.87544
AEMK02000141.1	1252	1870	0	2.10925	0	0	8.55973	2.34662	1.87544
AEMK02000141.1	2438	3037	3.6727	0	0	0	8.55973	0	0
AEMK02000141.1	3546	5947	0	1.51291	0	0	8.55973	1.56327	1.89378
AEMK02000141.1	3547	4146	0	0	0	0	8.55973	0	1.89378
AEMK02000141.1	4147	4746	0	1.51291	0	0	8.55973	1.56327	1.89378
AEMK02000141.1	4747	5346	0	0	0	0	8.55973	0	0
AEMK02000141.1	5347	5947	0	0	0	0	8.55973	0	0
AEMK02000141.1	6238	6837	0	0	0	0	8.55973	0	0
AEMK02000141.1	6838	7437	0	0	0	0	8.55973	0	0
AEMK02000141.1	7438	8037	39.501	1.71989	0	0	8.55973	1.77553	0
AEMK02000141.1	8075	8674	3.05443	1.71989	0	0	8.55973	1.77553	2.0924
AEMK02000141.1	8075	9282	30.5443	1.71989	0	0	8.55973	1.77553	2.0924
AEMK02000141.1	8675	9274	30.5443	1.71989	0	0	8.55973	1.77553	2.0924
AEMK02000141.1	9441	10641	0	1.71989	0	0	8.55973	1.77553	2.0924
AEMK02000141.1	10971	11583	0	1.71989	0	0	8.55973	0	1.61798
AEMK02000141.1	10971	13402	0	0	0	0	8.55973	0	0
AEMK02000141.1	12170	12772	0	0	0	0	8.55973	0	0
AEMK02000141.1	12773	13372	0	1.74742	0	0	8.55973	0	1.3677
AEMK02000141.1	13634	14233	0	1.74742	0	0	8.55973	1.79868	1.3677
AEMK02000141.1	13643	14245	0	1.74742	0	0	8.55973	1.79868	1.3677
AEMK02000141.1	14438	15039	0	1.74742	0	0	8.55973	1.79868	1.3677
AEMK02000141.1	14439	15039	0	1.74742	0	0	8.55973	1.79868	1.3677
AEMK02000141.1	15251	15852	0	1.74742	0	0	8.55973	1.79868	1.54135
AEMK02000141.1	15253	15856	0	1.74742	0	0	8.55973	1.79868	1.54135
AEMK02000141.1	15906	16518	0	1.74742	0	0	8.55973	1.79868	1.54135
AEMK02000141.1	15909	16516	0	1.74742	0	0	8.55973	1.79868	1.54135
AEMK02000141.1	16741	17373	0	1.74742	0	0	8.55973	1.79868	1.54135
AEMK02000141.1	16774	17373	0	1.74742	0	0	8.55973	1.79868	1.54135
AEMK02000141.1	17673	19475	8.55806	0	0	0	8.55973	0	0
AEMK02000141.1	17684	18884	31.3655	0	0	0	8.55973	0	0
AEMK02000141.1	18885	19484	8.55806	0	0	0	8.55973	0	0
AEMK02000141.1	23974	26160	4.87316	1.57921	0	0	10.3849	1.53298	1.86741
AEMK02000141.1	23978	24786	4.87316	0	0	0	10.3849	0	0
AEMK02000141.1	24787	25995	4.87316	1.57921	0	0	10.3849	1.53298	1.86741
AEMK02000141.1	26172	26773	0	1.57921	0	0	10.3849	1.53298	1.86741
AEMK02000141.1	26172	26778	0	1.57921	0	0	10.3849	1.53298	1.86741
AEMK02000141.1	27266	27877	0	1.57921	0	0	10.3849	1.53298	1.86741
AEMK02000141.1	27273	27886	0	1.57921	0	0	10.3849	1.53298	1.86741
AEMK02000141.1	27942	28553	0	1.57921	0	0	10.3849	1.53298	1.86741
AEMK02000141.1	27946	28548	0	1.57921	0	0	10.3849	1.53298	1.86741
AEMK02000141.1	28670	29269	14.4438	1.57921	0	0	10.3849	1.53298	1.86741
AEMK02000141.1	28670	30473	2.60397	1.57921	0	0	10.3849	1.53298	1.86741
AEMK02000141.1	29270	29869	16.1115	1.57921	0	0	10.3849	1.53298	1.86741
AEMK02000141.1	29870	30469	2.60397	1.57921	0	0	10.3849	1.53298	1.86741
AEMK02000141.1	30530	31135	12.9111	1.57921	0	0	10.3849	1.53298	1.86741
AEMK02000141.1	30532	31134	12.9111	1.57921	0	0	10.3849	1.53298	1.86741
AEMK02000170.1	84643	85650	0	0	0	0	0	0	0
AEMK02000170.1	85051	85674	0	0	0	0	0	0	0
AEMK02000179.1	3856	4475	0	0	0	0	0	0	0
AEMK02000179.1	4482	5713	0	0	0	0	8.4268	0	0
AEMK02000179.1	5718	6480	6.76537	0	0	0	8.4268	0	0
AEMK02000179.1	6522	7807	0	0	0	0	8.4268	0	0
AEMK02000179.1	8005	8618	0	0	0	0	8.4268	0	0
AEMK02000179.1	11416	12044	0	0	0	0	8.4268	0	0
AEMK02000179.1	12454	13054	11.6685	0	0	0	8.4268	0	0
AEMK02000179.1	14700	15343	0	0	0	0	8.4268	0	0
AEMK02000179.1	15713	16317	0	0	0	0	8.4268	0	0
AEMK02000179.1	16335	16944	0	0	0	0	8.4268	0	0
AEMK02000179.1	17273	17885	0	0	0	0	8.4268	0	0
AEMK02000179.1	18195	18823	0	0	0	0	8.4268	0	0
AEMK02000179.1	18855	19530	0	0	0	0	14.4988	0	0
AEMK02000179.1	19733	20961	8.76945	0	0	0	14.4988	0	0
AEMK02000179.1	21017	21710	0	2.46507	0	0	14.4988	0	2.56953
AEMK02000179.1	21713	22321	0	0	0	0	14.4988	0	2.56953
AEMK02000179.1	22359	23040	17.6795	0	0	0	14.4988	0	2.56953
AEMK02000179.1	23047	23782	17.6795	0	0	0	0	0	0
AEMK02000180.1	1203	1811	0	0	0	0	10.2693	0	0
AEMK02000180.1	2054	3310	0	0	0	0	10.2693	0	0
AEMK02000180.1	3314	3914	0	0	0	0	10.2693	0	0
AEMK02000180.1	4418	5019	15.475	0	0	0	10.2693	0	0
AEMK02000180.1	5345	5966	15.5386	0	0	0	10.2693	0	1.54082
AEMK02000180.1	6312	6915	8.83028	0	0	0	10.2693	0	0
AEMK02000180.1	8490	9095	0	0	0	0	0	0	0
AEMK02000184.1	1	1546	0	0	0	0	13.2671	0	0
AEMK02000184.1	2319	3522	18.3867	0	0	0	0	0	0
AEMK02000205.1	450	1058	5.65745	0	0	0	7.21381	0	0
AEMK02000205.1	1342	1943	0	0	0	0	0	0	0
AEMK02000205.1	1343	1948	0	0	0	0	0	0	0
AEMK02000205.1	4453	5497	0	0	0	0	0	0	0
AEMK02000205.1	15751	18850	4.88108	0	0	0	6.8412	0	0
AEMK02000205.1	16382	18752	4.88108	0	0	0	6.8412	0	0
AEMK02000205.1	18901	19500	3.5582	0	0	0	6.8412	0	0
AEMK02000205.1	18901	19502	3.5582	0	0	0	6.8412	0	0
AEMK02000205.1	19501	20100	0	0	0	0	0	0	0
AEMK02000205.1	20215	20848	0	0	0	0	0	0	0
AEMK02000205.1	20559	21159	0	0	0	0	0	0	0
AEMK02000205.1	21381	22609	0	0	0	0	2.85134	0	0
AEMK02000205.1	22070	22719	0	0	0	0	0	0	0
AEMK02000205.1	23714	24313	0	0	0	0	9.51679	0	0
AEMK02000213.1	336384	337590	13.085	0	0	0	11.2465	0	0
AEMK02000213.1	338324	338936	7.73157	0	0	0	11.2465	0	1.4201
AEMK02000213.1	339214	340419	4.63511	1.24997	0	0	11.2465	0	1.4201
AEMK02000213.1	340454	341053	14.7052	1.24997	0	0	11.2465	0	1.81793
AEMK02000213.1	341082	341683	0	1.24997	0	0	11.2465	0	2.13147
AEMK02000213.1	341876	342476	4.33952	1.24997	0	0	11.2465	0	2.13147
AEMK02000213.1	342711	343928	4.05482	1.24997	0	0	11.2465	0	0
AEMK02000213.1	343391	343996	4.05482	1.24997	0	0	11.2465	0	0
AEMK02000213.1	344373	344972	0	0	0	0	11.2465	0	0
AEMK02000213.1	344977	346241	4.73021	0	0	0	11.2465	0	0
AEMK02000213.1	346448	347060	0	0	0	0	11.2465	0	0
AEMK02000213.1	347374	347983	0	0	0	0	11.2465	0	1.51857
AEMK02000213.1	348083	348683	11.653	1.47779	0	0	11.2465	0	0
AEMK02000213.1	348742	351144	11.653	1.47779	0	0	11.2465	1.16914	2.26272
AEMK02000213.1	349345	350544	11.653	1.47779	0	0	11.2465	1.16914	2.26272
AEMK02000218.1	4698	5337	6.3313	0	0	0	3.35791	0	0
AEMK02000218.1	4703	5319	6.3313	0	0	0	3.35791	0	0
AEMK02000218.1	11053	11653	0	0	0	0	1.90279	1.36682	0
AEMK02000218.1	12417	13024	3.14287	0	0	0	2.48089	1.36682	0
AEMK02000218.1	12425	13028	3.14287	0	0	0	2.48089	1.36682	0
AEMK02000218.1	20749	21378	10.0958	0	0	0	3.21312	1.25026	0
AEMK02000218.1	20778	21378	10.0958	0	0	0	3.21312	1.25026	0
AEMK02000218.1	28404	29256	0	0	0	0	2.62483	0	0
AEMK02000218.1	30010	31209	7.35204	0	0	0	2.10117	1.33655	0
AEMK02000218.1	30555	31194	7.35204	0	0	0	2.10117	1.33655	0
AEMK02000234.1	59082	59835	0	0	0	0	0	0	0
AEMK02000235.1	10248	10932	0	0	0	0	4.11784	0	0
AEMK02000235.1	10479	11553	0	0	0	0	4.11784	0	0
AEMK02000235.1	10949	11595	0	0	0	0	4.11784	0	0
AEMK02000235.1	15966	16569	6.71823	1.67878	0	0	9.77809	0	0
AEMK02000235.1	15967	16569	6.71823	1.67878	0	0	9.77809	0	0
AEMK02000235.1	19730	20355	0	0	0	0	6.77584	0	0
AEMK02000235.1	38332	38931	8.83977	0	0	0	5.94945	0	0
AEMK02000235.1	41149	41784	0	0	0	0	0	0	0
AEMK02000235.1	41785	42958	0	0	0	0	0	0	0
AEMK02000235.1	45121	45723	7.37844	0	0	0	4.65945	0	0
AEMK02000235.1	45128	45728	7.37844	0	0	0	4.65945	0	0
AEMK02000235.1	47559	48164	5.44245	0	0	0	6.88005	0	0
AEMK02000235.1	48178	48783	5.14036	2.28132	0	0	6.88005	0	0
AEMK02000235.1	48182	48782	5.14036	2.28132	0	0	6.88005	0	0
AEMK02000235.1	48815	49415	4.98923	2.28132	0	0	6.88005	0	0
AEMK02000235.1	49669	50269	5.10196	0	0	0	5.23425	0	0
AEMK02000235.1	51834	53222	3.9714	0	0	0	5.47	0	0
AEMK02000235.1	51837	53222	3.9714	0	0	0	5.47	0	0
AEMK02000235.1	55423	56023	6.81845	0	0	0	5.53514	0	0
AEMK02000235.1	55424	56023	6.81845	0	0	0	5.53514	0	0
AEMK02000238.1	76304	76904	0	0	0	0	0	0	0
AEMK02000254.1	102127	103337	0	0	0	0	0	2.41289	0
AEMK02000256.1	143030	143630	6.34604	0	0	0	0	1.73482	0
AEMK02000256.1	143926	144530	0	0	0	0	0	1.73482	0
AEMK02000256.1	143954	144884	0	0	0	0	0	0	0
AEMK02000264.1	11358	11968	0	0	0	0	0	0	0
AEMK02000264.1	11359	11963	0	0	0	0	0	0	0
AEMK02000264.1	12002	12641	0	0	0	0	0	0	0
AEMK02000275.1	32974	33573	0	0	0	0	0	0	0
AEMK02000277.1	95545	96748	0	0	0	0	0	0	0
AEMK02000277.1	95891	97346	0	0	0	0	0	0	0
AEMK02000279.1	30975	31587	0	0	0	0	0	0	0
AEMK02000286.1	22729	23368	0	0	0	0	0	0	0
AEMK02000286.1	72364	73133	0	0	0	0	0	2.76014	0
AEMK02000286.1	73260	75580	0	0	0	0	0	2.76014	0
AEMK02000286.1	74493	75141	0	0	0	0	0	2.76014	0
AEMK02000286.1	132246	132892	0	0	0	0	0	0	0
AEMK02000286.1	133265	133875	0	0	0	0	0	0	0
AEMK02000286.1	134989	135589	0	0	0	0	0	0	0
AEMK02000286.1	135592	136193	0	0	0	0	0	0	0
AEMK02000286.1	136567	137201	0	0	0	0	0	0	0
AEMK02000286.1	136588	137202	0	0	0	0	0	0	0
AEMK02000286.1	137724	138333	0	0	0	0	0	0	0
AEMK02000286.1	138594	139795	0	0	0	0	0	0	0
AEMK02000289.1	5345	5968	0	0	0	0	8.14107	0	0
AEMK02000289.1	6042	6722	7.22513	0	0	0	5.79222	0	0
AEMK02000289.1	7083	8478	8.77659	0	0	0	5.79222	0	0
AEMK02000289.1	7096	8300	8.77659	0	0	0	5.79222	0	0
AEMK02000301.1	3792	4670	0	0	0	0	0	0	0
AEMK02000301.1	5197	5866	0	0	0	0	0	0	0
AEMK02000301.1	14625	15227	0	0	0	0	0	0	0
AEMK02000301.1	15345	16091	0	0	0	0	0	0	0
AEMK02000301.1	35445	36126	0	0	0	0	0	0	0
AEMK02000301.1	46414	47039	0	0	0	0	0	0	0
AEMK02000301.1	47674	48306	0	0	0	0	0	0	0
AEMK02000301.1	57140	57759	0	0	0	0	0	0	0
AEMK02000301.1	57778	58421	0	0	0	0	0	0	0
AEMK02000301.1	93888	94513	0	0	0	0	0	0	0
AEMK02000301.1	101375	102008	0	0	0	0	0	0	0
AEMK02000301.1	102021	102661	0	0	0	0	0	0	0
AEMK02000301.1	127266	127889	0	0	0	0	0	0	0
AEMK02000301.1	135359	135996	0	0	0	0	0	0	0
AEMK02000301.1	136302	136963	0	0	0	0	0	0	0
AEMK02000301.1	136364	136965	0	0	0	0	0	0	0
AEMK02000314.1	1	1121	6.71823	0	0	0	13.9601	0	0
AEMK02000327.1	2827	4496	11.3958	0	0	0	9.39274	0	0
AEMK02000327.1	4609	5219	8.27631	0	0	0	9.39274	0	1.54267
AEMK02000327.1	5749	6370	0	2.40329	1.96517	0	9.39274	2.0479	1.54267
AEMK02000327.1	6558	7168	0	0	0	0	9.39274	0	1.54267
AEMK02000328.1	284649	285915	0	0	0	0	5.33619	0	0
AEMK02000328.1	285234	286551	0	0	0	0	5.33619	0	0
AEMK02000333.1	70616	71388	0	0	0	0	0	0	0
AEMK02000358.1	14954	15565	0	0	0	0	0	0	0
AEMK02000358.1	15747	16348	0	0	0	0	10.8331	0	0
AEMK02000358.1	16356	17565	0	0	0	0	10.8331	0	0
AEMK02000358.1	17666	18277	0	0	0	0	10.8331	0	0
AEMK02000358.1	18761	19388	0	0	0	0	0	0	0
AEMK02000358.1	19686	20347	0	0	0	0	0	0	0
AEMK02000358.1	20386	20990	0	0	0	0	0	0	0
AEMK02000370.1	2960	4186	0	0	0	0	0	3.1288	0
AEMK02000370.1	3567	4207	0	0	0	0	7.08259	3.1288	0
AEMK02000370.1	4253	4853	0	0	0	0	7.08259	3.1288	0
AEMK02000370.1	4867	6074	0	0	0	0	0	0	0
AEMK02000370.1	4879	6086	0	0	0	0	0	0	0
AEMK02000370.1	6616	7216	0	0	0	0	4.18052	0	0
AEMK02000370.1	6617	7891	0	0	0	0	0	0	0
AEMK02000370.1	7217	7816	0	0	0	0	0	0	0
AEMK02000370.1	8111	8749	0	0	0	0	0	0	0
AEMK02000370.1	8731	9418	0	0	0	0	0	2.33609	0
AEMK02000370.1	8790	9395	0	0	0	0	0	2.33609	0
AEMK02000370.1	9476	10823	0	0	0	0	0	0	0
AEMK02000370.1	9482	10783	0	0	0	0	3.61634	0	0
AEMK02000370.1	11466	12079	0	0	0	0	0	0	0
AEMK02000370.1	12109	12736	0	0	0	0	6.68237	0	0
AEMK02000370.1	12109	12745	0	0	0	0	6.68237	0	0
AEMK02000370.1	13572	14199	0	0	0	0	5.60265	0	0
AEMK02000370.1	15298	15897	0	0	0	0	0	0	0
AEMK02000370.1	15618	16229	0	0	0	0	0	0	0
AEMK02000370.1	15909	16513	0	0	0	0	0	0	0
AEMK02000370.1	16536	17735	0	0	0	0	0	0	0
AEMK02000370.1	16542	17177	0	0	0	0	0	0	0
AEMK02000370.1	17178	17782	0	0	0	0	0	0	0
AEMK02000370.1	17754	19297	0	0	0	0	0	0	0
AEMK02000370.1	17970	18614	0	0	0	0	0	0	0
AEMK02000370.1	18725	19924	0	0	0	0	0	0	0
AEMK02000370.1	19302	19904	0	0	0	0	5.45064	0	0
AEMK02000370.1	20033	20770	0	0	0	0	5.45064	0	0
AEMK02000370.1	20803	21413	0	0	0	0	0	0	0
AEMK02000370.1	21984	22629	0	0	0	0	0	0	0
AEMK02000370.1	22868	23485	0	0	0	0	0	0	0
AEMK02000370.1	22874	23475	0	0	0	0	0	0	0
AEMK02000370.1	25180	26725	0	0	0	0	0	0	0
AEMK02000370.1	25315	26226	0	0	0	0	0	0	0
AEMK02000370.1	26946	27976	0	0	0	0	0	0	0
AEMK02000370.1	28827	30647	0	0	0	0	0	0	0
AEMK02000370.1	30673	31788	0	0	0	0	0	0	0
AEMK02000370.1	32440	34631	0	0	0	0	0	0	0
AEMK02000370.1	33991	34595	0	0	0	0	0	0	0
AEMK02000370.1	35044	35713	0	0	0	0	0	0	0
AEMK02000370.1	35081	35723	0	0	0	0	3.17131	0	0
AEMK02000370.1	35752	36498	0	0	0	0	0	0	0
AEMK02000370.1	38052	38652	0	0	0	0	0	0	0
AEMK02000370.1	38772	39379	0	0	0	0	0	0	0
AEMK02000370.1	40171	40869	0	0	0	0	0	0	0
AEMK02000370.1	40174	40830	0	0	0	0	0	0	0
AEMK02000370.1	41301	41900	0	0	0	0	0	0	0
AEMK02000370.1	41914	42562	0	0	0	0	3.59415	0	0
AEMK02000370.1	42629	43387	0	0	0	0	4.28126	0	0
AEMK02000370.1	43393	43997	0	0	0	0	4.28126	0	0
AEMK02000370.1	44218	44819	0	0	0	0	4.28126	2.74689	0
AEMK02000370.1	44222	44841	0	0	0	0	4.28126	2.74689	0
AEMK02000370.1	45323	46000	0	0	0	0	0	0	0
AEMK02000370.1	45347	45971	0	0	0	0	0	0	0
AEMK02000370.1	46001	46640	0	0	0	0	0	0	0
AEMK02000370.1	46036	46640	0	0	0	0	0	0	0
AEMK02000370.1	46728	48738	0	0	0	0	4.86268	0	0
AEMK02000370.1	46733	47351	0	0	0	0	0	0	0
AEMK02000370.1	47500	49310	0	0	0	0	0	0	0
AEMK02000370.1	51465	53620	0	0	0	0	0	0	0
AEMK02000370.1	53798	54441	0	0	0	0	0	0	0
AEMK02000370.1	53806	54415	0	0	0	0	0	0	0
AEMK02000370.1	54515	55732	0	0	0	0	0	0	0
AEMK02000370.1	54518	55135	0	0	0	0	0	0	0
AEMK02000370.1	57680	58280	5.00679	0	0	0	5.58706	0	0
AEMK02000370.1	58207	59542	8.10667	0	0	0	5.58706	0	0
AEMK02000370.1	58342	59606	8.10667	0	0	0	5.58706	0	0
AEMK02000370.1	59692	60299	0	0	0	0	5.58706	0	0
AEMK02000372.1	24141	25340	8.33228	0	0	0	0	0	0
AEMK02000372.1	24245	24856	8.33228	0	0	0	3.23427	0	0
AEMK02000372.1	25117	26027	0	0	0	0	0	0	0
AEMK02000372.1	27071	27670	20.6081	0	0	0	4.00457	1.82322	4.36281
AEMK02000372.1	27246	28451	20.6081	0	0	0	0	0	0
AEMK02000372.1	27671	28270	0	0	0	0	0	0	0
AEMK02000372.1	28810	29409	9.69498	0	0	0	2.37472	0	0
AEMK02000372.1	28810	29448	9.69498	0	0	0	2.37472	1.67521	0
AEMK02000385.1	38493	39094	0	0	0	0	0	0	0
AEMK02000390.1	114906	115721	0	0	0	0	0	0	0
AEMK02000393.1	833577	834180	24.1147	0	0	0	5.76534	0	0
AEMK02000397.1	1441	2061	0	0	0	0	6.34634	0	0
AEMK02000397.1	5611	6212	10.3835	0	0	0	9.06691	0	0
AEMK02000397.1	5619	6218	10.3835	0	0	0	9.06691	0	0
AEMK02000397.1	6910	7518	8.10119	0	0	0	9.06691	0	0
AEMK02000397.1	14836	17124	3.76103	0	0	0	0	0	0
AEMK02000397.1	14921	15529	6.03108	0	0	0	6.4962	0	0
AEMK02000397.1	15578	16206	0	0	0	0	0	0	0
AEMK02000397.1	16511	17112	0	0	0	0	6.55758	0	0
AEMK02000397.1	19390	20619	0	0	0	0	0	0	0
AEMK02000400.1	1323	1923	0	0	0	0	3.82663	0	0
AEMK02000400.1	1440	2040	0	0	0	0	3.82663	0	0
AEMK02000400.1	4019	5235	3.51434	0	0	0	1.43848	0	0
AEMK02000400.1	4021	5220	3.51434	0	0	0	1.43848	0	0
AEMK02000400.1	6287	6914	3.4319	0	0	1.28338	1.51069	0	0
AEMK02000400.1	6300	6952	3.4319	0	0	1.28338	1.51069	0	0
AEMK02000400.1	7755	8962	0	0	0	0	1.90676	0	0
AEMK02000400.1	7757	8965	0	0	0	0	1.90676	0	0
AEMK02000407.1	134	735	33.44	0	0	0	8.38092	0	0
AEMK02000407.1	138	737	33.44	0	0	0	8.38092	0	0
AEMK02000407.1	1060	1733	0	0	0	0	0	0	0
AEMK02000407.1	1734	2341	0	0	0	0	0	0	0
AEMK02000407.1	2381	3026	0	0	0	0	0	0	0
AEMK02000407.1	6033	7232	0	0	0	0	0	0	0
AEMK02000407.1	6041	6640	0	0	0	0	11.7944	0	0
AEMK02000407.1	6641	7240	0	0	0	0	0	0	0
AEMK02000407.1	7388	7988	29.5408	0	0	0	9.98263	0	0
AEMK02000407.1	7389	7988	29.5408	0	0	0	9.98263	0	0
AEMK02000407.1	8317	8917	0	0	0	0	0	0	0
AEMK02000407.1	8318	8917	0	0	0	0	0	0	0
AEMK02000407.1	8918	9517	10.808	0	0	0	9.96833	0	0
AEMK02000407.1	9690	10289	10.808	0	0	0	9.96833	0	0
AEMK02000407.1	10290	11490	12.4517	0	0	0	9.96833	0	0
AEMK02000407.1	10291	10890	0	0	0	0	9.96833	0	0
AEMK02000407.1	10891	11490	12.4517	0	0	0	9.96833	0	0
AEMK02000407.1	11886	13689	0	0	0	0	5.78592	0	0
AEMK02000407.1	11887	13089	0	0	0	0	0	0	0
AEMK02000407.1	14796	15997	5.44599	0	0	0	0	0	0
AEMK02000407.1	15398	15998	5.44599	0	0	0	9.82017	0	0
AEMK02000407.1	16184	16800	31.1338	0	0	0	9.82017	0	0
AEMK02000407.1	16185	16811	31.1338	0	0	0	9.82017	0	0
AEMK02000407.1	16818	17423	0	0	0	0	9.82017	0	0
AEMK02000407.1	16825	17426	0	0	0	0	9.82017	0	0
AEMK02000407.1	17580	18779	0	0	0	0	0	0	0
AEMK02000407.1	17581	18781	0	0	0	0	0	0	0
AEMK02000407.1	18799	19411	0	0	0	0	0	0	0
AEMK02000407.1	20228	20827	0	0	0	0	0	0	0
AEMK02000407.1	20232	20834	0	0	0	0	0	0	0
AEMK02000407.1	20956	21556	30.1816	0	0	0	9.5988	0	0
AEMK02000407.1	21557	22156	0	0	0	0	0	0	0
AEMK02000407.1	21817	23671	5.61874	0	0	0	16.1619	0	0
AEMK02000407.1	22350	23011	5.61874	0	0	0	16.1619	0	0
AEMK02000407.1	23068	23671	0	0	0	0	0	0	0
AEMK02000407.1	39885	40774	0	0	0	0	5.54	0	0
AEMK02000407.1	40306	41652	0	0	0	0	5.54	0	0
AEMK02000407.1	42281	42910	0	0	0	0	5.54	0	0
AEMK02000407.1	51336	51935	0	0	0	0	6.49614	0	0
AEMK02000407.1	51940	52539	0	0	0	0	6.49614	0	0
AEMK02000407.1	52402	53017	0	0	0	0	6.49614	0	0
AEMK02000407.1	52750	54256	0	0	0	0	6.49614	0	0
AEMK02000407.1	53107	53707	0	0	0	0	6.49614	0	0
AEMK02000407.1	60334	61729	0	0	0	0	15.0189	0	0
AEMK02000407.1	61746	62354	0	0	0	0	15.0189	0	0
AEMK02000407.1	61887	62489	0	0	0	0	15.0189	0	0
AEMK02000407.1	62488	63090	0	0	0	0	15.0189	0	0
AEMK02000407.1	62491	63091	0	0	0	0	15.0189	0	0
AEMK02000407.1	64628	65232	0	0	0	0	6.42695	0	0
AEMK02000407.1	64646	65250	0	0	0	0	6.42695	0	0
AEMK02000407.1	65539	66146	0	0	0	0	6.42695	0	0
AEMK02000407.1	65546	66154	0	0	0	0	6.42695	0	0
AEMK02000407.1	66167	66766	0	0	0	0	6.42695	0	0
AEMK02000407.1	66167	66774	0	0	0	0	6.42695	0	0
AEMK02000407.1	67944	69054	0	0	0	0	0	0	0
AEMK02000407.1	70453	71694	0	0	0	0	8.40857	0	0
AEMK02000407.1	70493	71093	0	0	0	0	8.40857	0	0
AEMK02000407.1	71094	71694	0	0	0	0	8.40857	0	0
AEMK02000407.1	71986	72586	6.39236	0	0	0	8.40857	0	0
AEMK02000407.1	72013	73219	6.39236	0	0	0	8.40857	0	0
AEMK02000407.1	73562	74172	0	0	0	0	7.8021	0	0
AEMK02000407.1	73577	74177	0	0	0	0	7.8021	0	0
AEMK02000407.1	74455	75076	0	0	0	0	7.8021	0	0
AEMK02000407.1	75281	75927	0	0	0	0	7.8021	0	0
AEMK02000407.1	75295	75899	0	0	0	0	7.8021	0	0
AEMK02000407.1	75975	76583	0	0	0	0	7.8021	0	0
AEMK02000407.1	75994	76593	0	0	0	0	7.8021	0	0
AEMK02000407.1	78352	80609	7.09846	0	0	0	8.04064	0	0
AEMK02000407.1	78982	80279	7.09846	0	0	0	8.04064	0	0
AEMK02000407.1	80682	82625	0	0	0	0	8.04064	0	0
AEMK02000407.1	82665	83270	0	2.61966	0	0	18.5473	0	0
AEMK02000407.1	82668	83277	0	2.61966	0	0	18.5473	0	0
AEMK02000407.1	83345	83949	0	2.61966	0	0	18.5473	0	3.09767
AEMK02000407.1	83351	83967	0	2.61966	0	0	18.5473	0	3.09767
AEMK02000407.1	84161	85589	13.7912	2.61966	0	0	18.5473	0	0
AEMK02000407.1	84332	84935	13.7912	2.61966	0	0	18.5473	0	0
AEMK02000407.1	84959	85568	13.7912	0	0	0	18.5473	0	0
AEMK02000407.1	85717	86347	0	0	0	0	18.5473	0	0
AEMK02000407.1	85723	86322	0	0	0	0	18.5473	0	0
AEMK02000407.1	86359	86966	0	0	0	0	18.5473	0	0
AEMK02000407.1	86374	86974	0	0	0	0	18.5473	0	0
AEMK02000407.1	87304	87963	11.6466	0	0	0	18.5473	0	0
AEMK02000407.1	88042	88645	0	0	0	0	18.5473	0	0
AEMK02000407.1	88693	89359	0	0	0	0	2.85418	0	0
AEMK02000407.1	88706	89308	0	0	0	0	2.85418	0	0
AEMK02000416.1	16889	18131	0	0	0	0	0	0	0
AEMK02000416.1	17807	19011	0	0	0	0	0	0	0
AEMK02000416.1	18142	18770	0	0	0	0	0	0	0
AEMK02000416.1	19690	20298	0	0	0	0	0	0	0
AEMK02000416.1	20593	21232	0	0	0	0	0	0	0
AEMK02000416.1	21940	22683	0	0	0	0	0	0	0
AEMK02000416.1	22842	23463	0	0	0	0	0	0	0
AEMK02000416.1	22858	23471	0	0	0	0	0	0	0
AEMK02000416.1	30337	30978	0	0	0	0	0	0	0
AEMK02000416.1	31307	32607	0	0	0	0	0	0	0
AEMK02000416.1	31394	32487	0	0	0	0	0	0	0
AEMK02000416.1	32662	33319	0	0	0	0	0	0	0
AEMK02000416.1	32712	33324	0	0	0	0	0	0	0
AEMK02000416.1	34049	34655	0	0	0	0	0	0	0
AEMK02000416.1	34722	35352	0	0	0	0	0	0	0
AEMK02000416.1	34724	35967	0	0	0	0	0	0	0
AEMK02000416.1	37111	38780	0	0	0	0	0	0	0
AEMK02000416.1	37392	38026	0	0	0	0	0	0	0
AEMK02000416.1	38790	39588	0	0	0	0	0	0	0
AEMK02000424.1	6464	8270	0	0	0	0	12.7955	0	4.02022
AEMK02000424.1	9140	9740	0	0	0	0	0	0	0
AEMK02000424.1	18917	20119	0	0	0	0	6.6911	0	0
AEMK02000434.1	141112	141749	0	0	0	0	0	0	0
AEMK02000434.1	146283	146951	0	0	0	0	0	0	0
AEMK02000435.1	124473	125684	0	0	0	0	0	0	0
AEMK02000435.1	124904	126290	0	0	0	0	0	0	0
AEMK02000444.1	23559	25030	0	0	0	0	0	0	0
AEMK02000444.1	23786	25023	0	0	0	0	0	0	0
AEMK02000449.1	101	711	12.0974	0	0	0	3.48631	0	0
AEMK02000449.1	1806	2410	12.1832	0	0	0	0	0	0
AEMK02000449.1	764984	766214	0	0	0	0	0	0	0
AEMK02000449.1	1089852	1090672	0	0	0	0	0	0	0
AEMK02000449.1	1378112	1378725	0	0	0	0	0	2.41195	0
AEMK02000449.1	1378129	1378732	0	0	0	0	0	2.41195	0
AEMK02000451.1	108167	108794	19.1035	0	0	0	4.14669	1.77756	0
AEMK02000451.1	108167	108799	19.1035	0	0	0	4.14669	1.77756	0
AEMK02000451.1	108810	109438	11.3196	0	0	0	3.20193	1.77756	0
AEMK02000451.1	108839	110039	11.3196	0	0	0	3.20193	0	0
AEMK02000451.1	110040	110639	11.6276	0	0	0	2.59051	0	0
AEMK02000451.1	112198	113399	9.47604	0	0	0	0	0	0
AEMK02000451.1	114703	115343	0	1.7488	0	0	6.29555	2.23414	0
AEMK02000451.1	115798	116443	16.611	0	0	0	4.51288	2.23414	0
AEMK02000451.1	120850	121449	4.53434	0	0	0	5.598	2.2718	0
AEMK02000451.1	122161	122760	7.01887	0	0	0	3.66283	1.99753	0
AEMK02000451.1	123498	124327	0	0	0	0	0	0	0
AEMK02000451.1	127593	128267	4.39709	1.77727	0	0	6.32276	2.78538	0
AEMK02000451.1	130652	131316	9.36218	0	0	0	3.33462	0	0
AEMK02000451.1	131626	132275	0	0	0	0	0	0	0
AEMK02000451.1	134174	134883	0	0	0	0	0	0	0
AEMK02000451.1	134286	134960	0	0	0	0	0	0	0
AEMK02000451.1	135098	135697	0	0	0	0	0	1.80758	0
AEMK02000451.1	143029	143635	0	0	0	0	0	0	0
AEMK02000451.1	145957	147159	22.4942	0	0	0	0	0	0
AEMK02000451.1	152505	153104	7.73992	0	0	0	5.15448	2.07412	0
AEMK02000451.1	153107	153707	0	0	0	0	0	2.07412	0
AEMK02000451.1	153882	154502	5.77363	0	0	0	0	2.07412	0
AEMK02000451.1	156501	157701	0	0	0	0	0	0	0
AEMK02000451.1	159377	160592	15.4426	0	0	0	0	0	0
AEMK02000451.1	159993	160593	15.4426	0	0	0	4.59857	2.04544	0
AEMK02000451.1	381712	382383	0	0	0	0	0	0	0
AEMK02000452.1	588581	589234	0	0	0	0	0	0	0
AEMK02000452.1	3227974	3228743	6.48568	5.16102	3.80888	3.09816	0	0	0
AEMK02000452.1	3567701	3568902	0	0	0	0	0	0	0
AEMK02000452.1	3598800	3599424	0	0	0	0	0	0	0
AEMK02000452.1	3769051	3772506	0	0	0	0	0	0	0
AEMK02000452.1	3769736	3770943	0	0	0	0	0	0	0
AEMK02000452.1	3770944	3771554	0	0	0	0	0	0	0
AEMK02000454.1	3308	4519	0	0	0	0	0	0	0
AEMK02000454.1	4754	5942	0	0	0	0	0	0	0
AEMK02000454.1	13586	14188	0	0	0	0	0	0	0
AEMK02000465.1	333752	334368	0	0	0	0	0	0	0
AEMK02000468.1	32842	33514	0	0	0	0	0	0	0
AEMK02000472.1	43222	43828	1.75214	0	0	0	2.65684	0	0
AEMK02000472.1	47684	48286	1.36129	0	0	0	2.65684	0	0
AEMK02000472.1	55858	56462	0	0	0	0	3.06543	1.28929	0
AEMK02000472.1	63236	64473	2.62009	0	0	0	3.06543	0	0
AEMK02000472.1	64542	65174	2.87113	0	0	0	3.06543	1.33426	0
AEMK02000472.1	65190	65916	4.01821	0	0	0	3.06543	1.33426	0
AEMK02000472.1	65272	65931	4.01821	0	0	0	3.06543	1.33426	0
AEMK02000480.1	36969	37585	0	0	0	0	5.31207	0	0
AEMK02000485.1	9448	10103	0	0	0	0	0	0	0
AEMK02000485.1	47140	48735	0	0	0	0	0	0	0
AEMK02000485.1	48955	49556	0	0	0	0	0	0	0
AEMK02000485.1	48960	49576	0	0	0	0	0	0	0
AEMK02000485.1	51271	51879	0	0	0	0	0	0	0
AEMK02000485.1	52206	52829	0	0	0	0	0	0	0
AEMK02000485.1	52226	52841	0	0	0	0	0	0	0
AEMK02000485.1	53325	53974	0	0	0	0	4.62651	0	0
AEMK02000485.1	53339	53939	0	0	0	0	4.62651	0	0
AEMK02000485.1	59590	61406	5.54034	0	0	0	11.5233	0	0
AEMK02000485.1	59924	62041	4.27865	0	0	0	11.5233	0	0
[truncated: 578 more rows]
