# Supplementary material for: Genome-wide identification of functional enhancers and their potential roles in pig breeding
Source: J Anim Sci Biotechnol. 2022 Jul 4;13:75. doi: 10.1186/s40104-022-00726-y (PMC9252078; doi:10.1186/s40104-022-00726-y)
Supplement: Supplementary file 8 — Additional file 8: Table S7. QTL regions overlapping functional enhancers. [file 40104_2022_726_MOESM8_ESM.xlsx]

## Sheet: Table S7
Table S7. QTL regions overlapping functional enhancers.
Enhancer regions			QTL regions			Traits
Chromosome	Start	End	Chromosome	Start	End
1	836919	837577	1	768502	2754517	Body weight (150 days) QTL (153471)
1	1002380	1003309	1	768502	2754517	Body weight (150 days) QTL (153471)
1	1003374	1004582	1	768502	2754517	Body weight (150 days) QTL (153471)
1	3831905	3832602	1	2701298	16114132	Body weight (birth) QTL (826)
1	3831905	3832602	1	2701298	16114132	Diameter of angular fibers QTL (2793)
1	3831905	3832602	1	2701298	16114132	Loin muscle area QTL (21352)
1	3831905	3832602	1	2701298	16114132	Loin muscle area QTL (3221)
1	3831905	3832602	1	2701298	16114132	Monounsaturated fatty acid content QTL (156915)
1	3831905	3832602	1	2701298	16114132	Oleic acid content QTL (156865)
1	3831905	3832602	1	2701298	16114132	Teat number QTL (276)
1	3831905	3832602	1	2701298	20064508	Glucose level QTL (15087)
1	4548557	4549774	1	2701298	16114132	Body weight (birth) QTL (826)
1	4548557	4549774	1	2701298	16114132	Diameter of angular fibers QTL (2793)
1	4548557	4549774	1	2701298	16114132	Loin muscle area QTL (21352)
1	4548557	4549774	1	2701298	16114132	Loin muscle area QTL (3221)
1	4548557	4549774	1	2701298	16114132	Monounsaturated fatty acid content QTL (156915)
1	4548557	4549774	1	2701298	16114132	Oleic acid content QTL (156865)
1	4548557	4549774	1	2701298	16114132	Teat number QTL (276)
1	4548557	4549774	1	2701298	20064508	Glucose level QTL (15087)
1	4548557	4549774	1	4147718	4569985	Alkaline phosphatase activity QTL (213873)
1	4548557	4549774	1	4509299	4724172	Removal parity QTL (15990)
1	11367287	11368513	1	10357591	22164712	Loin muscle area QTL (21704)
1	11367287	11368513	1	10707403	16114132	Average daily gain QTL (319)
1	11367287	11368513	1	10707403	16114132	Salmonella count in liver QTL (11554)
1	11367287	11368513	1	11255655	11439337	Drip loss QTL (7991)
1	11367287	11368513	1	11255655	11439337	Drip loss QTL (8041)
1	11367287	11368513	1	11255655	11439337	Drip loss QTL (8084)
1	11367287	11368513	1	11255655	11439337	Drip loss QTL (8263)
1	11367287	11368513	1	11255655	11439337	Drip loss QTL (8388)
1	11367287	11368513	1	11255655	11439337	Drip loss QTL (8468)
1	11367287	11368513	1	11255655	11439337	Drip loss QTL (8620)
1	11367287	11368513	1	2701298	16114132	Body weight (birth) QTL (826)
1	11367287	11368513	1	2701298	16114132	Diameter of angular fibers QTL (2793)
1	11367287	11368513	1	2701298	16114132	Loin muscle area QTL (21352)
1	11367287	11368513	1	2701298	16114132	Loin muscle area QTL (3221)
1	11367287	11368513	1	2701298	16114132	Monounsaturated fatty acid content QTL (156915)
1	11367287	11368513	1	2701298	16114132	Oleic acid content QTL (156865)
1	11367287	11368513	1	2701298	16114132	Teat number QTL (276)
1	11367287	11368513	1	2701298	20064508	Glucose level QTL (15087)
1	11367287	11368513	1	7964370	16114132	Melting point QTL (3123)
1	11367287	11368513	1	7964370	16114132	Palmitoleic acid content QTL (3109)
1	11367287	11368513	1	7964370	16114132	Palmitoleic acid content QTL (3118)
1	11367287	11368513	1	7964370	16114132	Stearic acid content QTL (3111)
1	11367287	11368513	1	7964370	16114132	Stearic acid content QTL (3119)
1	11367287	11368513	1	7964370	22514169	Water holding capacity QTL (3848)
1	11367287	11368513	1	8728618	87184331	Drip loss QTL (7751)
1	11367287	11368513	1	8728618	87184331	Drip loss QTL (7763)
1	11367287	11368513	1	8728618	87184331	Drip loss QTL (7776)
1	11367287	11368513	1	8728618	87184331	Drip loss QTL (7815)
1	11367287	11368513	1	8728618	87184331	Drip loss QTL (8012)
1	11367287	11368513	1	8728618	87184331	Drip loss QTL (8043)
1	11367287	11368513	1	8728618	87184331	Drip loss QTL (8110)
1	11367287	11368513	1	8728618	87184331	Drip loss QTL (8154)
1	11367287	11368513	1	8728618	87184331	Drip loss QTL (8349)
1	11367287	11368513	1	8728618	87184331	Drip loss QTL (8411)
1	11367287	11368513	1	8728618	87184331	Drip loss QTL (8562)
1	11367878	11369118	1	10357591	22164712	Loin muscle area QTL (21704)
1	11367878	11369118	1	10707403	16114132	Average daily gain QTL (319)
1	11367878	11369118	1	10707403	16114132	Salmonella count in liver QTL (11554)
1	11367878	11369118	1	11255655	11439337	Drip loss QTL (7991)
1	11367878	11369118	1	11255655	11439337	Drip loss QTL (8041)
1	11367878	11369118	1	11255655	11439337	Drip loss QTL (8084)
1	11367878	11369118	1	11255655	11439337	Drip loss QTL (8263)
1	11367878	11369118	1	11255655	11439337	Drip loss QTL (8388)
1	11367878	11369118	1	11255655	11439337	Drip loss QTL (8468)
1	11367878	11369118	1	11255655	11439337	Drip loss QTL (8620)
1	11367878	11369118	1	2701298	16114132	Body weight (birth) QTL (826)
1	11367878	11369118	1	2701298	16114132	Diameter of angular fibers QTL (2793)
1	11367878	11369118	1	2701298	16114132	Loin muscle area QTL (21352)
1	11367878	11369118	1	2701298	16114132	Loin muscle area QTL (3221)
1	11367878	11369118	1	2701298	16114132	Monounsaturated fatty acid content QTL (156915)
1	11367878	11369118	1	2701298	16114132	Oleic acid content QTL (156865)
1	11367878	11369118	1	2701298	16114132	Teat number QTL (276)
1	11367878	11369118	1	2701298	20064508	Glucose level QTL (15087)
1	11367878	11369118	1	7964370	16114132	Melting point QTL (3123)
1	11367878	11369118	1	7964370	16114132	Palmitoleic acid content QTL (3109)
1	11367878	11369118	1	7964370	16114132	Palmitoleic acid content QTL (3118)
1	11367878	11369118	1	7964370	16114132	Stearic acid content QTL (3111)
1	11367878	11369118	1	7964370	16114132	Stearic acid content QTL (3119)
1	11367878	11369118	1	7964370	22514169	Water holding capacity QTL (3848)
1	11367878	11369118	1	8728618	87184331	Drip loss QTL (7751)
1	11367878	11369118	1	8728618	87184331	Drip loss QTL (7763)
1	11367878	11369118	1	8728618	87184331	Drip loss QTL (7776)
1	11367878	11369118	1	8728618	87184331	Drip loss QTL (7815)
1	11367878	11369118	1	8728618	87184331	Drip loss QTL (8012)
1	11367878	11369118	1	8728618	87184331	Drip loss QTL (8043)
1	11367878	11369118	1	8728618	87184331	Drip loss QTL (8110)
1	11367878	11369118	1	8728618	87184331	Drip loss QTL (8154)
1	11367878	11369118	1	8728618	87184331	Drip loss QTL (8349)
1	11367878	11369118	1	8728618	87184331	Drip loss QTL (8411)
1	11367878	11369118	1	8728618	87184331	Drip loss QTL (8562)
1	11368571	11369175	1	10357591	22164712	Loin muscle area QTL (21704)
1	11368571	11369175	1	10707403	16114132	Average daily gain QTL (319)
1	11368571	11369175	1	10707403	16114132	Salmonella count in liver QTL (11554)
1	11368571	11369175	1	11255655	11439337	Drip loss QTL (7991)
1	11368571	11369175	1	11255655	11439337	Drip loss QTL (8041)
1	11368571	11369175	1	11255655	11439337	Drip loss QTL (8084)
1	11368571	11369175	1	11255655	11439337	Drip loss QTL (8263)
1	11368571	11369175	1	11255655	11439337	Drip loss QTL (8388)
1	11368571	11369175	1	11255655	11439337	Drip loss QTL (8468)
1	11368571	11369175	1	11255655	11439337	Drip loss QTL (8620)
1	11368571	11369175	1	2701298	16114132	Body weight (birth) QTL (826)
1	11368571	11369175	1	2701298	16114132	Diameter of angular fibers QTL (2793)
1	11368571	11369175	1	2701298	16114132	Loin muscle area QTL (21352)
1	11368571	11369175	1	2701298	16114132	Loin muscle area QTL (3221)
1	11368571	11369175	1	2701298	16114132	Monounsaturated fatty acid content QTL (156915)
1	11368571	11369175	1	2701298	16114132	Oleic acid content QTL (156865)
1	11368571	11369175	1	2701298	16114132	Teat number QTL (276)
1	11368571	11369175	1	2701298	20064508	Glucose level QTL (15087)
1	11368571	11369175	1	7964370	16114132	Melting point QTL (3123)
1	11368571	11369175	1	7964370	16114132	Palmitoleic acid content QTL (3109)
1	11368571	11369175	1	7964370	16114132	Palmitoleic acid content QTL (3118)
1	11368571	11369175	1	7964370	16114132	Stearic acid content QTL (3111)
1	11368571	11369175	1	7964370	16114132	Stearic acid content QTL (3119)
1	11368571	11369175	1	7964370	22514169	Water holding capacity QTL (3848)
1	11368571	11369175	1	8728618	87184331	Drip loss QTL (7751)
1	11368571	11369175	1	8728618	87184331	Drip loss QTL (7763)
1	11368571	11369175	1	8728618	87184331	Drip loss QTL (7776)
1	11368571	11369175	1	8728618	87184331	Drip loss QTL (7815)
1	11368571	11369175	1	8728618	87184331	Drip loss QTL (8012)
1	11368571	11369175	1	8728618	87184331	Drip loss QTL (8043)
1	11368571	11369175	1	8728618	87184331	Drip loss QTL (8110)
1	11368571	11369175	1	8728618	87184331	Drip loss QTL (8154)
1	11368571	11369175	1	8728618	87184331	Drip loss QTL (8349)
1	11368571	11369175	1	8728618	87184331	Drip loss QTL (8411)
1	11368571	11369175	1	8728618	87184331	Drip loss QTL (8562)
1	24128895	24129567	1	11830368	116064120	HDL cholesterol QTL (7702)
1	24128895	24129567	1	15454564	69718238	Leaf fat weight QTL (3863)
1	24128895	24129567	1	16114132	36144885	PH for Longissmus dorsi QTL (2787)
1	24128895	24129567	1	16114132	52874641	Average daily gain QTL (16844)
1	24128895	24129567	1	16114132	52874641	Ham weight QTL (868)
1	24128895	24129567	1	16114132	62261447	Percentage type IIa fibers QTL (7015)
1	24128895	24129567	1	20064508	24647055	CD4-positive/CD8-positive leukocyte ratio QTL (17835)
1	24128895	24129567	1	20064508	24647055	CD4-positive leukocyte percentage QTL (17833)
1	24128895	24129567	1	20064508	24647055	CD4-positive leukocyte percentage QTL (17834)
1	24128895	24129567	1	20064508	36144885	Average daily gain QTL (338)
1	24128895	24129567	1	20064508	52874641	Meat color a* QTL (3980)
1	24128895	24129567	1	22453227	24357399	Daily feed intake QTL (66267)
1	24128895	24129567	1	22514169	52874641	Backfat at tenth rib QTL (43)
1	24128895	24129567	1	22514169	52874641	muscle protein percentage QTL (3838)
1	24128895	24129567	1	23980024	24137708	Drip loss QTL (7805)
1	24128895	24129567	1	23980024	24137708	Drip loss QTL (7822)
1	24128895	24129567	1	23980024	24137708	Drip loss QTL (7904)
1	24128895	24129567	1	23980024	24137708	Drip loss QTL (7905)
1	24128895	24129567	1	23980024	24137708	Drip loss QTL (7917)
1	24128895	24129567	1	23980024	24137708	Drip loss QTL (7969)
1	24128895	24129567	1	23980024	24137708	Drip loss QTL (7992)
1	24128895	24129567	1	23980024	24137708	Drip loss QTL (8019)
1	24128895	24129567	1	23980024	24137708	Drip loss QTL (8213)
1	24128895	24129567	1	23980024	24137708	Drip loss QTL (8456)
1	24128895	24129567	1	23980024	24137708	Drip loss QTL (8460)
1	24128895	24129567	1	23980024	24137708	Drip loss QTL (8536)
1	24128895	24129567	1	23980024	24137708	Drip loss QTL (8566)
1	24128895	24129567	1	23995088	24741077	Feed conversion ratio QTL (29552)
1	24128895	24129567	1	23995088	24741077	Mean platelet volume QTL (107291)
1	24128895	24129567	1	8728618	87184331	Drip loss QTL (7751)
1	24128895	24129567	1	8728618	87184331	Drip loss QTL (7763)
1	24128895	24129567	1	8728618	87184331	Drip loss QTL (7776)
1	24128895	24129567	1	8728618	87184331	Drip loss QTL (7815)
1	24128895	24129567	1	8728618	87184331	Drip loss QTL (8012)
1	24128895	24129567	1	8728618	87184331	Drip loss QTL (8043)
1	24128895	24129567	1	8728618	87184331	Drip loss QTL (8110)
1	24128895	24129567	1	8728618	87184331	Drip loss QTL (8154)
1	24128895	24129567	1	8728618	87184331	Drip loss QTL (8349)
1	24128895	24129567	1	8728618	87184331	Drip loss QTL (8411)
1	24128895	24129567	1	8728618	87184331	Drip loss QTL (8562)
1	24288420	24289052	1	11830368	116064120	HDL cholesterol QTL (7702)
1	24288420	24289052	1	15454564	69718238	Leaf fat weight QTL (3863)
1	24288420	24289052	1	16114132	36144885	PH for Longissmus dorsi QTL (2787)
1	24288420	24289052	1	16114132	52874641	Average daily gain QTL (16844)
1	24288420	24289052	1	16114132	52874641	Ham weight QTL (868)
1	24288420	24289052	1	16114132	62261447	Percentage type IIa fibers QTL (7015)
1	24288420	24289052	1	20064508	24647055	CD4-positive/CD8-positive leukocyte ratio QTL (17835)
1	24288420	24289052	1	20064508	24647055	CD4-positive leukocyte percentage QTL (17833)
1	24288420	24289052	1	20064508	24647055	CD4-positive leukocyte percentage QTL (17834)
1	24288420	24289052	1	20064508	36144885	Average daily gain QTL (338)
1	24288420	24289052	1	20064508	52874641	Meat color a* QTL (3980)
1	24288420	24289052	1	22453227	24357399	Daily feed intake QTL (66267)
1	24288420	24289052	1	22514169	52874641	Backfat at tenth rib QTL (43)
1	24288420	24289052	1	22514169	52874641	muscle protein percentage QTL (3838)
1	24288420	24289052	1	23995088	24741077	Feed conversion ratio QTL (29552)
1	24288420	24289052	1	23995088	24741077	Mean platelet volume QTL (107291)
1	24288420	24289052	1	24224259	24304712	LDL cholesterol QTL (7709)
1	24288420	24289052	1	24224259	24304712	Melanoma susceptibility QTL (7566)
1	24288420	24289052	1	8728618	87184331	Drip loss QTL (7751)
1	24288420	24289052	1	8728618	87184331	Drip loss QTL (7763)
1	24288420	24289052	1	8728618	87184331	Drip loss QTL (7776)
1	24288420	24289052	1	8728618	87184331	Drip loss QTL (7815)
1	24288420	24289052	1	8728618	87184331	Drip loss QTL (8012)
1	24288420	24289052	1	8728618	87184331	Drip loss QTL (8043)
1	24288420	24289052	1	8728618	87184331	Drip loss QTL (8110)
1	24288420	24289052	1	8728618	87184331	Drip loss QTL (8154)
1	24288420	24289052	1	8728618	87184331	Drip loss QTL (8349)
1	24288420	24289052	1	8728618	87184331	Drip loss QTL (8411)
1	24288420	24289052	1	8728618	87184331	Drip loss QTL (8562)
1	34441544	34442754	1	11830368	116064120	HDL cholesterol QTL (7702)
1	34441544	34442754	1	15454564	69718238	Leaf fat weight QTL (3863)
1	34441544	34442754	1	16114132	36144885	PH for Longissmus dorsi QTL (2787)
1	34441544	34442754	1	16114132	52874641	Average daily gain QTL (16844)
1	34441544	34442754	1	16114132	52874641	Ham weight QTL (868)
1	34441544	34442754	1	16114132	62261447	Percentage type IIa fibers QTL (7015)
1	34441544	34442754	1	20064508	36144885	Average daily gain QTL (338)
1	34441544	34442754	1	20064508	52874641	Meat color a* QTL (3980)
1	34441544	34442754	1	22514169	52874641	Backfat at tenth rib QTL (43)
1	34441544	34442754	1	22514169	52874641	muscle protein percentage QTL (3838)
1	34441544	34442754	1	24647055	119841750	Carcass weight (hot) QTL (16901)
1	34441544	34442754	1	24647055	52874641	Average backfat thickness QTL (42)
1	34441544	34442754	1	24647055	52874641	Average daily gain QTL (16885)
1	34441544	34442754	1	24647055	52874641	Carcass weight (hot) QTL (16896)
1	34441544	34442754	1	24647055	52874641	Loin muscle area QTL (46)
1	34441544	34442754	1	26587370	50856261	Loin muscle area QTL (3866)
1	34441544	34442754	1	30379857	45480921	Body weight (birth) QTL (22971)
1	34441544	34442754	1	32319237	48054350	Marbling QTL (4018)
1	34441544	34442754	1	34248913	34509680	45 min-24 h pH decline QTL (21557)
1	34441544	34442754	1	34248913	34509680	Conductivity 24 hours postmortem (ham) QTL (21556)
1	34441544	34442754	1	34248913	34509680	Drip loss QTL (21555)
1	34441544	34442754	1	8728618	87184331	Drip loss QTL (7751)
1	34441544	34442754	1	8728618	87184331	Drip loss QTL (7763)
1	34441544	34442754	1	8728618	87184331	Drip loss QTL (7776)
1	34441544	34442754	1	8728618	87184331	Drip loss QTL (7815)
1	34441544	34442754	1	8728618	87184331	Drip loss QTL (8012)
1	34441544	34442754	1	8728618	87184331	Drip loss QTL (8043)
1	34441544	34442754	1	8728618	87184331	Drip loss QTL (8110)
1	34441544	34442754	1	8728618	87184331	Drip loss QTL (8154)
1	34441544	34442754	1	8728618	87184331	Drip loss QTL (8349)
1	34441544	34442754	1	8728618	87184331	Drip loss QTL (8411)
1	34441544	34442754	1	8728618	87184331	Drip loss QTL (8562)
1	34444643	34445372	1	11830368	116064120	HDL cholesterol QTL (7702)
1	34444643	34445372	1	15454564	69718238	Leaf fat weight QTL (3863)
1	34444643	34445372	1	16114132	36144885	PH for Longissmus dorsi QTL (2787)
1	34444643	34445372	1	16114132	52874641	Average daily gain QTL (16844)
1	34444643	34445372	1	16114132	52874641	Ham weight QTL (868)
1	34444643	34445372	1	16114132	62261447	Percentage type IIa fibers QTL (7015)
1	34444643	34445372	1	20064508	36144885	Average daily gain QTL (338)
1	34444643	34445372	1	20064508	52874641	Meat color a* QTL (3980)
1	34444643	34445372	1	22514169	52874641	Backfat at tenth rib QTL (43)
1	34444643	34445372	1	22514169	52874641	muscle protein percentage QTL (3838)
1	34444643	34445372	1	24647055	119841750	Carcass weight (hot) QTL (16901)
1	34444643	34445372	1	24647055	52874641	Average backfat thickness QTL (42)
1	34444643	34445372	1	24647055	52874641	Average daily gain QTL (16885)
1	34444643	34445372	1	24647055	52874641	Carcass weight (hot) QTL (16896)
1	34444643	34445372	1	24647055	52874641	Loin muscle area QTL (46)
1	34444643	34445372	1	26587370	50856261	Loin muscle area QTL (3866)
1	34444643	34445372	1	30379857	45480921	Body weight (birth) QTL (22971)
1	34444643	34445372	1	32319237	48054350	Marbling QTL (4018)
1	34444643	34445372	1	34248913	34509680	45 min-24 h pH decline QTL (21557)
1	34444643	34445372	1	34248913	34509680	Conductivity 24 hours postmortem (ham) QTL (21556)
1	34444643	34445372	1	34248913	34509680	Drip loss QTL (21555)
1	34444643	34445372	1	8728618	87184331	Drip loss QTL (7751)
1	34444643	34445372	1	8728618	87184331	Drip loss QTL (7763)
1	34444643	34445372	1	8728618	87184331	Drip loss QTL (7776)
1	34444643	34445372	1	8728618	87184331	Drip loss QTL (7815)
1	34444643	34445372	1	8728618	87184331	Drip loss QTL (8012)
1	34444643	34445372	1	8728618	87184331	Drip loss QTL (8043)
1	34444643	34445372	1	8728618	87184331	Drip loss QTL (8110)
1	34444643	34445372	1	8728618	87184331	Drip loss QTL (8154)
1	34444643	34445372	1	8728618	87184331	Drip loss QTL (8349)
1	34444643	34445372	1	8728618	87184331	Drip loss QTL (8411)
1	34444643	34445372	1	8728618	87184331	Drip loss QTL (8562)
1	34993538	34994368	1	11830368	116064120	HDL cholesterol QTL (7702)
1	34993538	34994368	1	15454564	69718238	Leaf fat weight QTL (3863)
1	34993538	34994368	1	16114132	36144885	PH for Longissmus dorsi QTL (2787)
1	34993538	34994368	1	16114132	52874641	Average daily gain QTL (16844)
1	34993538	34994368	1	16114132	52874641	Ham weight QTL (868)
1	34993538	34994368	1	16114132	62261447	Percentage type IIa fibers QTL (7015)
1	34993538	34994368	1	20064508	36144885	Average daily gain QTL (338)
1	34993538	34994368	1	20064508	52874641	Meat color a* QTL (3980)
1	34993538	34994368	1	22514169	52874641	Backfat at tenth rib QTL (43)
1	34993538	34994368	1	22514169	52874641	muscle protein percentage QTL (3838)
1	34993538	34994368	1	24647055	119841750	Carcass weight (hot) QTL (16901)
1	34993538	34994368	1	24647055	52874641	Average backfat thickness QTL (42)
1	34993538	34994368	1	24647055	52874641	Average daily gain QTL (16885)
1	34993538	34994368	1	24647055	52874641	Carcass weight (hot) QTL (16896)
1	34993538	34994368	1	24647055	52874641	Loin muscle area QTL (46)
1	34993538	34994368	1	26587370	50856261	Loin muscle area QTL (3866)
1	34993538	34994368	1	30379857	45480921	Body weight (birth) QTL (22971)
1	34993538	34994368	1	32319237	48054350	Marbling QTL (4018)
1	34993538	34994368	1	34454288	36403970	Conductivity 45 minutes post-mortem QTL (161322)
1	34993538	34994368	1	34752108	36848533	Palmitic acid content QTL (32062)
1	34993538	34994368	1	8728618	87184331	Drip loss QTL (7751)
1	34993538	34994368	1	8728618	87184331	Drip loss QTL (7763)
1	34993538	34994368	1	8728618	87184331	Drip loss QTL (7776)
1	34993538	34994368	1	8728618	87184331	Drip loss QTL (7815)
1	34993538	34994368	1	8728618	87184331	Drip loss QTL (8012)
1	34993538	34994368	1	8728618	87184331	Drip loss QTL (8043)
1	34993538	34994368	1	8728618	87184331	Drip loss QTL (8110)
1	34993538	34994368	1	8728618	87184331	Drip loss QTL (8154)
1	34993538	34994368	1	8728618	87184331	Drip loss QTL (8349)
1	34993538	34994368	1	8728618	87184331	Drip loss QTL (8411)
1	34993538	34994368	1	8728618	87184331	Drip loss QTL (8562)
1	37453712	37454315	1	11830368	116064120	HDL cholesterol QTL (7702)
1	37453712	37454315	1	15454564	69718238	Leaf fat weight QTL (3863)
1	37453712	37454315	1	16114132	52874641	Average daily gain QTL (16844)
1	37453712	37454315	1	16114132	52874641	Ham weight QTL (868)
1	37453712	37454315	1	16114132	62261447	Percentage type IIa fibers QTL (7015)
1	37453712	37454315	1	20064508	52874641	Meat color a* QTL (3980)
1	37453712	37454315	1	22514169	52874641	Backfat at tenth rib QTL (43)
1	37453712	37454315	1	22514169	52874641	muscle protein percentage QTL (3838)
1	37453712	37454315	1	24647055	119841750	Carcass weight (hot) QTL (16901)
1	37453712	37454315	1	24647055	52874641	Average backfat thickness QTL (42)
1	37453712	37454315	1	24647055	52874641	Average daily gain QTL (16885)
1	37453712	37454315	1	24647055	52874641	Carcass weight (hot) QTL (16896)
1	37453712	37454315	1	24647055	52874641	Loin muscle area QTL (46)
1	37453712	37454315	1	26587370	50856261	Loin muscle area QTL (3866)
1	37453712	37454315	1	30379857	45480921	Body weight (birth) QTL (22971)
1	37453712	37454315	1	32319237	48054350	Marbling QTL (4018)
1	37453712	37454315	1	35389848	120316411	Backfat at last rib QTL (16831)
1	37453712	37454315	1	35389848	169149638	Dressing percentage QTL (3222)
1	37453712	37454315	1	35389848	52874641	Average daily gain QTL (841)
1	37453712	37454315	1	35389848	52874641	Body weight (slaughter) QTL (843)
1	37453712	37454315	1	35389848	52874641	Carcass weight (cold) QTL (12710)
1	37453712	37454315	1	35389848	52874641	Carcass weight (cold) QTL (792)
1	37453712	37454315	1	35389848	52874641	Carcass weight (cold) QTL (836)
1	37453712	37454315	1	35389848	52874641	External fat on ham QTL (12718)
1	37453712	37454315	1	35389848	52874641	Ham weight QTL (837)
1	37453712	37454315	1	35389848	52874641	Head weight QTL (831)
1	37453712	37454315	1	35389848	52874641	Loin and neck meat weight QTL (807)
1	37453712	37454315	1	35389848	52874641	Loin weight QTL (833)
1	37453712	37454315	1	35389848	52874641	Shoulder external fat weight QTL (825)
1	37453712	37454315	1	35389848	52874641	Shoulder meat weight QTL (846)
1	37453712	37454315	1	36144885	105086765	Estimated carcass lean content QTL (5960)
1	37453712	37454315	1	36144885	154329026	Backfat at tenth rib QTL (5672)
1	37453712	37454315	1	36144885	154329026	Side fat thickness QTL (5675)
1	37453712	37454315	1	37049078	37655863	Drip loss QTL (7874)
1	37453712	37454315	1	37049078	37655863	Drip loss QTL (7973)
1	37453712	37454315	1	37049078	37655863	Drip loss QTL (7983)
1	37453712	37454315	1	37049078	37655863	Drip loss QTL (8092)
1	37453712	37454315	1	37049078	37655863	Drip loss QTL (8337)
1	37453712	37454315	1	37049078	37655863	Drip loss QTL (8429)
1	37453712	37454315	1	37049078	37655863	Drip loss QTL (8515)
1	37453712	37454315	1	8728618	87184331	Drip loss QTL (7751)
1	37453712	37454315	1	8728618	87184331	Drip loss QTL (7763)
1	37453712	37454315	1	8728618	87184331	Drip loss QTL (7776)
1	37453712	37454315	1	8728618	87184331	Drip loss QTL (7815)
1	37453712	37454315	1	8728618	87184331	Drip loss QTL (8012)
1	37453712	37454315	1	8728618	87184331	Drip loss QTL (8043)
1	37453712	37454315	1	8728618	87184331	Drip loss QTL (8110)
1	37453712	37454315	1	8728618	87184331	Drip loss QTL (8154)
1	37453712	37454315	1	8728618	87184331	Drip loss QTL (8349)
1	37453712	37454315	1	8728618	87184331	Drip loss QTL (8411)
1	37453712	37454315	1	8728618	87184331	Drip loss QTL (8562)
1	40900128	40900884	1	11830368	116064120	HDL cholesterol QTL (7702)
1	40900128	40900884	1	15454564	69718238	Leaf fat weight QTL (3863)
1	40900128	40900884	1	16114132	52874641	Average daily gain QTL (16844)
1	40900128	40900884	1	16114132	52874641	Ham weight QTL (868)
1	40900128	40900884	1	16114132	62261447	Percentage type IIa fibers QTL (7015)
1	40900128	40900884	1	20064508	52874641	Meat color a* QTL (3980)
1	40900128	40900884	1	22514169	52874641	Backfat at tenth rib QTL (43)
1	40900128	40900884	1	22514169	52874641	muscle protein percentage QTL (3838)
1	40900128	40900884	1	24647055	119841750	Carcass weight (hot) QTL (16901)
1	40900128	40900884	1	24647055	52874641	Average backfat thickness QTL (42)
1	40900128	40900884	1	24647055	52874641	Average daily gain QTL (16885)
1	40900128	40900884	1	24647055	52874641	Carcass weight (hot) QTL (16896)
1	40900128	40900884	1	24647055	52874641	Loin muscle area QTL (46)
1	40900128	40900884	1	26587370	50856261	Loin muscle area QTL (3866)
1	40900128	40900884	1	30379857	45480921	Body weight (birth) QTL (22971)
1	40900128	40900884	1	32319237	48054350	Marbling QTL (4018)
1	40900128	40900884	1	35389848	120316411	Backfat at last rib QTL (16831)
1	40900128	40900884	1	35389848	169149638	Dressing percentage QTL (3222)
1	40900128	40900884	1	35389848	52874641	Average daily gain QTL (841)
1	40900128	40900884	1	35389848	52874641	Body weight (slaughter) QTL (843)
1	40900128	40900884	1	35389848	52874641	Carcass weight (cold) QTL (12710)
1	40900128	40900884	1	35389848	52874641	Carcass weight (cold) QTL (792)
1	40900128	40900884	1	35389848	52874641	Carcass weight (cold) QTL (836)
1	40900128	40900884	1	35389848	52874641	External fat on ham QTL (12718)
1	40900128	40900884	1	35389848	52874641	Ham weight QTL (837)
1	40900128	40900884	1	35389848	52874641	Head weight QTL (831)
1	40900128	40900884	1	35389848	52874641	Loin and neck meat weight QTL (807)
1	40900128	40900884	1	35389848	52874641	Loin weight QTL (833)
1	40900128	40900884	1	35389848	52874641	Shoulder external fat weight QTL (825)
1	40900128	40900884	1	35389848	52874641	Shoulder meat weight QTL (846)
1	40900128	40900884	1	36144885	105086765	Estimated carcass lean content QTL (5960)
1	40900128	40900884	1	36144885	154329026	Backfat at tenth rib QTL (5672)
1	40900128	40900884	1	36144885	154329026	Side fat thickness QTL (5675)
1	40900128	40900884	1	40085161	42764018	Carcass length QTL (13374)
1	40900128	40900884	1	8728618	87184331	Drip loss QTL (7751)
1	40900128	40900884	1	8728618	87184331	Drip loss QTL (7763)
1	40900128	40900884	1	8728618	87184331	Drip loss QTL (7776)
1	40900128	40900884	1	8728618	87184331	Drip loss QTL (7815)
1	40900128	40900884	1	8728618	87184331	Drip loss QTL (8012)
1	40900128	40900884	1	8728618	87184331	Drip loss QTL (8043)
1	40900128	40900884	1	8728618	87184331	Drip loss QTL (8110)
1	40900128	40900884	1	8728618	87184331	Drip loss QTL (8154)
1	40900128	40900884	1	8728618	87184331	Drip loss QTL (8349)
1	40900128	40900884	1	8728618	87184331	Drip loss QTL (8411)
1	40900128	40900884	1	8728618	87184331	Drip loss QTL (8562)
1	42222382	42223053	1	11830368	116064120	HDL cholesterol QTL (7702)
1	42222382	42223053	1	15454564	69718238	Leaf fat weight QTL (3863)
1	42222382	42223053	1	16114132	52874641	Average daily gain QTL (16844)
1	42222382	42223053	1	16114132	52874641	Ham weight QTL (868)
1	42222382	42223053	1	16114132	62261447	Percentage type IIa fibers QTL (7015)
1	42222382	42223053	1	20064508	52874641	Meat color a* QTL (3980)
1	42222382	42223053	1	22514169	52874641	Backfat at tenth rib QTL (43)
1	42222382	42223053	1	22514169	52874641	muscle protein percentage QTL (3838)
1	42222382	42223053	1	24647055	119841750	Carcass weight (hot) QTL (16901)
1	42222382	42223053	1	24647055	52874641	Average backfat thickness QTL (42)
1	42222382	42223053	1	24647055	52874641	Average daily gain QTL (16885)
1	42222382	42223053	1	24647055	52874641	Carcass weight (hot) QTL (16896)
1	42222382	42223053	1	24647055	52874641	Loin muscle area QTL (46)
1	42222382	42223053	1	26587370	50856261	Loin muscle area QTL (3866)
1	42222382	42223053	1	30379857	45480921	Body weight (birth) QTL (22971)
1	42222382	42223053	1	32319237	48054350	Marbling QTL (4018)
1	42222382	42223053	1	35389848	120316411	Backfat at last rib QTL (16831)
1	42222382	42223053	1	35389848	169149638	Dressing percentage QTL (3222)
1	42222382	42223053	1	35389848	52874641	Average daily gain QTL (841)
1	42222382	42223053	1	35389848	52874641	Body weight (slaughter) QTL (843)
1	42222382	42223053	1	35389848	52874641	Carcass weight (cold) QTL (12710)
1	42222382	42223053	1	35389848	52874641	Carcass weight (cold) QTL (792)
1	42222382	42223053	1	35389848	52874641	Carcass weight (cold) QTL (836)
1	42222382	42223053	1	35389848	52874641	External fat on ham QTL (12718)
1	42222382	42223053	1	35389848	52874641	Ham weight QTL (837)
1	42222382	42223053	1	35389848	52874641	Head weight QTL (831)
1	42222382	42223053	1	35389848	52874641	Loin and neck meat weight QTL (807)
1	42222382	42223053	1	35389848	52874641	Loin weight QTL (833)
1	42222382	42223053	1	35389848	52874641	Shoulder external fat weight QTL (825)
1	42222382	42223053	1	35389848	52874641	Shoulder meat weight QTL (846)
1	42222382	42223053	1	36144885	105086765	Estimated carcass lean content QTL (5960)
1	42222382	42223053	1	36144885	154329026	Backfat at tenth rib QTL (5672)
1	42222382	42223053	1	36144885	154329026	Side fat thickness QTL (5675)
1	42222382	42223053	1	40085161	42764018	Carcass length QTL (13374)
1	42222382	42223053	1	8728618	87184331	Drip loss QTL (7751)
1	42222382	42223053	1	8728618	87184331	Drip loss QTL (7763)
1	42222382	42223053	1	8728618	87184331	Drip loss QTL (7776)
1	42222382	42223053	1	8728618	87184331	Drip loss QTL (7815)
1	42222382	42223053	1	8728618	87184331	Drip loss QTL (8012)
1	42222382	42223053	1	8728618	87184331	Drip loss QTL (8043)
1	42222382	42223053	1	8728618	87184331	Drip loss QTL (8110)
1	42222382	42223053	1	8728618	87184331	Drip loss QTL (8154)
1	42222382	42223053	1	8728618	87184331	Drip loss QTL (8349)
1	42222382	42223053	1	8728618	87184331	Drip loss QTL (8411)
1	42222382	42223053	1	8728618	87184331	Drip loss QTL (8562)
1	42317983	42318645	1	11830368	116064120	HDL cholesterol QTL (7702)
1	42317983	42318645	1	15454564	69718238	Leaf fat weight QTL (3863)
1	42317983	42318645	1	16114132	52874641	Average daily gain QTL (16844)
1	42317983	42318645	1	16114132	52874641	Ham weight QTL (868)
1	42317983	42318645	1	16114132	62261447	Percentage type IIa fibers QTL (7015)
1	42317983	42318645	1	20064508	52874641	Meat color a* QTL (3980)
1	42317983	42318645	1	22514169	52874641	Backfat at tenth rib QTL (43)
1	42317983	42318645	1	22514169	52874641	muscle protein percentage QTL (3838)
1	42317983	42318645	1	24647055	119841750	Carcass weight (hot) QTL (16901)
1	42317983	42318645	1	24647055	52874641	Average backfat thickness QTL (42)
1	42317983	42318645	1	24647055	52874641	Average daily gain QTL (16885)
1	42317983	42318645	1	24647055	52874641	Carcass weight (hot) QTL (16896)
1	42317983	42318645	1	24647055	52874641	Loin muscle area QTL (46)
1	42317983	42318645	1	26587370	50856261	Loin muscle area QTL (3866)
1	42317983	42318645	1	30379857	45480921	Body weight (birth) QTL (22971)
1	42317983	42318645	1	32319237	48054350	Marbling QTL (4018)
1	42317983	42318645	1	35389848	120316411	Backfat at last rib QTL (16831)
1	42317983	42318645	1	35389848	169149638	Dressing percentage QTL (3222)
1	42317983	42318645	1	35389848	52874641	Average daily gain QTL (841)
1	42317983	42318645	1	35389848	52874641	Body weight (slaughter) QTL (843)
1	42317983	42318645	1	35389848	52874641	Carcass weight (cold) QTL (12710)
1	42317983	42318645	1	35389848	52874641	Carcass weight (cold) QTL (792)
1	42317983	42318645	1	35389848	52874641	Carcass weight (cold) QTL (836)
1	42317983	42318645	1	35389848	52874641	External fat on ham QTL (12718)
1	42317983	42318645	1	35389848	52874641	Ham weight QTL (837)
1	42317983	42318645	1	35389848	52874641	Head weight QTL (831)
1	42317983	42318645	1	35389848	52874641	Loin and neck meat weight QTL (807)
1	42317983	42318645	1	35389848	52874641	Loin weight QTL (833)
1	42317983	42318645	1	35389848	52874641	Shoulder external fat weight QTL (825)
1	42317983	42318645	1	35389848	52874641	Shoulder meat weight QTL (846)
1	42317983	42318645	1	36144885	105086765	Estimated carcass lean content QTL (5960)
1	42317983	42318645	1	36144885	154329026	Backfat at tenth rib QTL (5672)
1	42317983	42318645	1	36144885	154329026	Side fat thickness QTL (5675)
1	42317983	42318645	1	40085161	42764018	Carcass length QTL (13374)
1	42317983	42318645	1	8728618	87184331	Drip loss QTL (7751)
1	42317983	42318645	1	8728618	87184331	Drip loss QTL (7763)
1	42317983	42318645	1	8728618	87184331	Drip loss QTL (7776)
1	42317983	42318645	1	8728618	87184331	Drip loss QTL (7815)
1	42317983	42318645	1	8728618	87184331	Drip loss QTL (8012)
1	42317983	42318645	1	8728618	87184331	Drip loss QTL (8043)
1	42317983	42318645	1	8728618	87184331	Drip loss QTL (8110)
1	42317983	42318645	1	8728618	87184331	Drip loss QTL (8154)
1	42317983	42318645	1	8728618	87184331	Drip loss QTL (8349)
1	42317983	42318645	1	8728618	87184331	Drip loss QTL (8411)
1	42317983	42318645	1	8728618	87184331	Drip loss QTL (8562)
1	42318243	42318858	1	11830368	116064120	HDL cholesterol QTL (7702)
1	42318243	42318858	1	15454564	69718238	Leaf fat weight QTL (3863)
1	42318243	42318858	1	16114132	52874641	Average daily gain QTL (16844)
1	42318243	42318858	1	16114132	52874641	Ham weight QTL (868)
1	42318243	42318858	1	16114132	62261447	Percentage type IIa fibers QTL (7015)
1	42318243	42318858	1	20064508	52874641	Meat color a* QTL (3980)
1	42318243	42318858	1	22514169	52874641	Backfat at tenth rib QTL (43)
1	42318243	42318858	1	22514169	52874641	muscle protein percentage QTL (3838)
1	42318243	42318858	1	24647055	119841750	Carcass weight (hot) QTL (16901)
1	42318243	42318858	1	24647055	52874641	Average backfat thickness QTL (42)
1	42318243	42318858	1	24647055	52874641	Average daily gain QTL (16885)
1	42318243	42318858	1	24647055	52874641	Carcass weight (hot) QTL (16896)
1	42318243	42318858	1	24647055	52874641	Loin muscle area QTL (46)
1	42318243	42318858	1	26587370	50856261	Loin muscle area QTL (3866)
1	42318243	42318858	1	30379857	45480921	Body weight (birth) QTL (22971)
1	42318243	42318858	1	32319237	48054350	Marbling QTL (4018)
1	42318243	42318858	1	35389848	120316411	Backfat at last rib QTL (16831)
1	42318243	42318858	1	35389848	169149638	Dressing percentage QTL (3222)
1	42318243	42318858	1	35389848	52874641	Average daily gain QTL (841)
1	42318243	42318858	1	35389848	52874641	Body weight (slaughter) QTL (843)
1	42318243	42318858	1	35389848	52874641	Carcass weight (cold) QTL (12710)
1	42318243	42318858	1	35389848	52874641	Carcass weight (cold) QTL (792)
1	42318243	42318858	1	35389848	52874641	Carcass weight (cold) QTL (836)
1	42318243	42318858	1	35389848	52874641	External fat on ham QTL (12718)
1	42318243	42318858	1	35389848	52874641	Ham weight QTL (837)
1	42318243	42318858	1	35389848	52874641	Head weight QTL (831)
1	42318243	42318858	1	35389848	52874641	Loin and neck meat weight QTL (807)
1	42318243	42318858	1	35389848	52874641	Loin weight QTL (833)
1	42318243	42318858	1	35389848	52874641	Shoulder external fat weight QTL (825)
1	42318243	42318858	1	35389848	52874641	Shoulder meat weight QTL (846)
1	42318243	42318858	1	36144885	105086765	Estimated carcass lean content QTL (5960)
1	42318243	42318858	1	36144885	154329026	Backfat at tenth rib QTL (5672)
1	42318243	42318858	1	36144885	154329026	Side fat thickness QTL (5675)
1	42318243	42318858	1	40085161	42764018	Carcass length QTL (13374)
1	42318243	42318858	1	8728618	87184331	Drip loss QTL (7751)
1	42318243	42318858	1	8728618	87184331	Drip loss QTL (7763)
1	42318243	42318858	1	8728618	87184331	Drip loss QTL (7776)
1	42318243	42318858	1	8728618	87184331	Drip loss QTL (7815)
1	42318243	42318858	1	8728618	87184331	Drip loss QTL (8012)
1	42318243	42318858	1	8728618	87184331	Drip loss QTL (8043)
1	42318243	42318858	1	8728618	87184331	Drip loss QTL (8110)
1	42318243	42318858	1	8728618	87184331	Drip loss QTL (8154)
1	42318243	42318858	1	8728618	87184331	Drip loss QTL (8349)
1	42318243	42318858	1	8728618	87184331	Drip loss QTL (8411)
1	42318243	42318858	1	8728618	87184331	Drip loss QTL (8562)
1	43483062	43483728	1	11830368	116064120	HDL cholesterol QTL (7702)
1	43483062	43483728	1	15454564	69718238	Leaf fat weight QTL (3863)
1	43483062	43483728	1	16114132	52874641	Average daily gain QTL (16844)
1	43483062	43483728	1	16114132	52874641	Ham weight QTL (868)
1	43483062	43483728	1	16114132	62261447	Percentage type IIa fibers QTL (7015)
1	43483062	43483728	1	20064508	52874641	Meat color a* QTL (3980)
1	43483062	43483728	1	22514169	52874641	Backfat at tenth rib QTL (43)
1	43483062	43483728	1	22514169	52874641	muscle protein percentage QTL (3838)
1	43483062	43483728	1	24647055	119841750	Carcass weight (hot) QTL (16901)
1	43483062	43483728	1	24647055	52874641	Average backfat thickness QTL (42)
1	43483062	43483728	1	24647055	52874641	Average daily gain QTL (16885)
1	43483062	43483728	1	24647055	52874641	Carcass weight (hot) QTL (16896)
1	43483062	43483728	1	24647055	52874641	Loin muscle area QTL (46)
1	43483062	43483728	1	26587370	50856261	Loin muscle area QTL (3866)
1	43483062	43483728	1	30379857	45480921	Body weight (birth) QTL (22971)
1	43483062	43483728	1	32319237	48054350	Marbling QTL (4018)
1	43483062	43483728	1	35389848	120316411	Backfat at last rib QTL (16831)
1	43483062	43483728	1	35389848	169149638	Dressing percentage QTL (3222)
1	43483062	43483728	1	35389848	52874641	Average daily gain QTL (841)
1	43483062	43483728	1	35389848	52874641	Body weight (slaughter) QTL (843)
1	43483062	43483728	1	35389848	52874641	Carcass weight (cold) QTL (12710)
1	43483062	43483728	1	35389848	52874641	Carcass weight (cold) QTL (792)
1	43483062	43483728	1	35389848	52874641	Carcass weight (cold) QTL (836)
1	43483062	43483728	1	35389848	52874641	External fat on ham QTL (12718)
1	43483062	43483728	1	35389848	52874641	Ham weight QTL (837)
1	43483062	43483728	1	35389848	52874641	Head weight QTL (831)
1	43483062	43483728	1	35389848	52874641	Loin and neck meat weight QTL (807)
1	43483062	43483728	1	35389848	52874641	Loin weight QTL (833)
1	43483062	43483728	1	35389848	52874641	Shoulder external fat weight QTL (825)
1	43483062	43483728	1	35389848	52874641	Shoulder meat weight QTL (846)
1	43483062	43483728	1	36144885	105086765	Estimated carcass lean content QTL (5960)
1	43483062	43483728	1	36144885	154329026	Backfat at tenth rib QTL (5672)
1	43483062	43483728	1	36144885	154329026	Side fat thickness QTL (5675)
1	43483062	43483728	1	42805499	43671251	Drip loss QTL (8109)
1	43483062	43483728	1	42805499	43671251	Drip loss QTL (8146)
1	43483062	43483728	1	42805499	43671251	Drip loss QTL (8312)
1	43483062	43483728	1	42805499	43671251	Drip loss QTL (8454)
1	43483062	43483728	1	42805499	43671251	Drip loss QTL (8622)
1	43483062	43483728	1	43092094	43760878	Eicosatrienoic acid content QTL (32065)
1	43483062	43483728	1	43375367	60090096	Backfat at tenth rib QTL (4014)
1	43483062	43483728	1	43375367	65079451	Loin muscle area QTL (4013)
1	43483062	43483728	1	43378688	52039046	Average backfat thickness QTL (153472)
1	43483062	43483728	1	8728618	87184331	Drip loss QTL (7751)
1	43483062	43483728	1	8728618	87184331	Drip loss QTL (7763)
1	43483062	43483728	1	8728618	87184331	Drip loss QTL (7776)
1	43483062	43483728	1	8728618	87184331	Drip loss QTL (7815)
1	43483062	43483728	1	8728618	87184331	Drip loss QTL (8012)
1	43483062	43483728	1	8728618	87184331	Drip loss QTL (8043)
1	43483062	43483728	1	8728618	87184331	Drip loss QTL (8110)
1	43483062	43483728	1	8728618	87184331	Drip loss QTL (8154)
1	43483062	43483728	1	8728618	87184331	Drip loss QTL (8349)
1	43483062	43483728	1	8728618	87184331	Drip loss QTL (8411)
1	43483062	43483728	1	8728618	87184331	Drip loss QTL (8562)
1	45819489	45820449	1	11830368	116064120	HDL cholesterol QTL (7702)
1	45819489	45820449	1	15454564	69718238	Leaf fat weight QTL (3863)
1	45819489	45820449	1	16114132	52874641	Average daily gain QTL (16844)
1	45819489	45820449	1	16114132	52874641	Ham weight QTL (868)
1	45819489	45820449	1	16114132	62261447	Percentage type IIa fibers QTL (7015)
1	45819489	45820449	1	20064508	52874641	Meat color a* QTL (3980)
1	45819489	45820449	1	22514169	52874641	Backfat at tenth rib QTL (43)
1	45819489	45820449	1	22514169	52874641	muscle protein percentage QTL (3838)
1	45819489	45820449	1	24647055	119841750	Carcass weight (hot) QTL (16901)
1	45819489	45820449	1	24647055	52874641	Average backfat thickness QTL (42)
1	45819489	45820449	1	24647055	52874641	Average daily gain QTL (16885)
1	45819489	45820449	1	24647055	52874641	Carcass weight (hot) QTL (16896)
1	45819489	45820449	1	24647055	52874641	Loin muscle area QTL (46)
1	45819489	45820449	1	26587370	50856261	Loin muscle area QTL (3866)
1	45819489	45820449	1	32319237	48054350	Marbling QTL (4018)
1	45819489	45820449	1	35389848	120316411	Backfat at last rib QTL (16831)
1	45819489	45820449	1	35389848	169149638	Dressing percentage QTL (3222)
1	45819489	45820449	1	35389848	52874641	Average daily gain QTL (841)
1	45819489	45820449	1	35389848	52874641	Body weight (slaughter) QTL (843)
1	45819489	45820449	1	35389848	52874641	Carcass weight (cold) QTL (12710)
1	45819489	45820449	1	35389848	52874641	Carcass weight (cold) QTL (792)
1	45819489	45820449	1	35389848	52874641	Carcass weight (cold) QTL (836)
1	45819489	45820449	1	35389848	52874641	External fat on ham QTL (12718)
1	45819489	45820449	1	35389848	52874641	Ham weight QTL (837)
1	45819489	45820449	1	35389848	52874641	Head weight QTL (831)
1	45819489	45820449	1	35389848	52874641	Loin and neck meat weight QTL (807)
1	45819489	45820449	1	35389848	52874641	Loin weight QTL (833)
1	45819489	45820449	1	35389848	52874641	Shoulder external fat weight QTL (825)
1	45819489	45820449	1	35389848	52874641	Shoulder meat weight QTL (846)
1	45819489	45820449	1	36144885	105086765	Estimated carcass lean content QTL (5960)
1	45819489	45820449	1	36144885	154329026	Backfat at tenth rib QTL (5672)
1	45819489	45820449	1	36144885	154329026	Side fat thickness QTL (5675)
1	45819489	45820449	1	43375367	60090096	Backfat at tenth rib QTL (4014)
1	45819489	45820449	1	43375367	65079451	Loin muscle area QTL (4013)
1	45819489	45820449	1	43378688	52039046	Average backfat thickness QTL (153472)
1	45819489	45820449	1	8728618	87184331	Drip loss QTL (7751)
1	45819489	45820449	1	8728618	87184331	Drip loss QTL (7763)
1	45819489	45820449	1	8728618	87184331	Drip loss QTL (7776)
1	45819489	45820449	1	8728618	87184331	Drip loss QTL (7815)
1	45819489	45820449	1	8728618	87184331	Drip loss QTL (8012)
1	45819489	45820449	1	8728618	87184331	Drip loss QTL (8043)
1	45819489	45820449	1	8728618	87184331	Drip loss QTL (8110)
1	45819489	45820449	1	8728618	87184331	Drip loss QTL (8154)
1	45819489	45820449	1	8728618	87184331	Drip loss QTL (8349)
1	45819489	45820449	1	8728618	87184331	Drip loss QTL (8411)
1	45819489	45820449	1	8728618	87184331	Drip loss QTL (8562)
1	47533050	47534349	1	11830368	116064120	HDL cholesterol QTL (7702)
1	47533050	47534349	1	15454564	69718238	Leaf fat weight QTL (3863)
1	47533050	47534349	1	16114132	52874641	Average daily gain QTL (16844)
1	47533050	47534349	1	16114132	52874641	Ham weight QTL (868)
1	47533050	47534349	1	16114132	62261447	Percentage type IIa fibers QTL (7015)
1	47533050	47534349	1	20064508	52874641	Meat color a* QTL (3980)
1	47533050	47534349	1	22514169	52874641	Backfat at tenth rib QTL (43)
1	47533050	47534349	1	22514169	52874641	muscle protein percentage QTL (3838)
1	47533050	47534349	1	24647055	119841750	Carcass weight (hot) QTL (16901)
1	47533050	47534349	1	24647055	52874641	Average backfat thickness QTL (42)
1	47533050	47534349	1	24647055	52874641	Average daily gain QTL (16885)
1	47533050	47534349	1	24647055	52874641	Carcass weight (hot) QTL (16896)
1	47533050	47534349	1	24647055	52874641	Loin muscle area QTL (46)
1	47533050	47534349	1	26587370	50856261	Loin muscle area QTL (3866)
1	47533050	47534349	1	32319237	48054350	Marbling QTL (4018)
1	47533050	47534349	1	35389848	120316411	Backfat at last rib QTL (16831)
1	47533050	47534349	1	35389848	169149638	Dressing percentage QTL (3222)
1	47533050	47534349	1	35389848	52874641	Average daily gain QTL (841)
1	47533050	47534349	1	35389848	52874641	Body weight (slaughter) QTL (843)
1	47533050	47534349	1	35389848	52874641	Carcass weight (cold) QTL (12710)
1	47533050	47534349	1	35389848	52874641	Carcass weight (cold) QTL (792)
1	47533050	47534349	1	35389848	52874641	Carcass weight (cold) QTL (836)
1	47533050	47534349	1	35389848	52874641	External fat on ham QTL (12718)
1	47533050	47534349	1	35389848	52874641	Ham weight QTL (837)
1	47533050	47534349	1	35389848	52874641	Head weight QTL (831)
1	47533050	47534349	1	35389848	52874641	Loin and neck meat weight QTL (807)
1	47533050	47534349	1	35389848	52874641	Loin weight QTL (833)
1	47533050	47534349	1	35389848	52874641	Shoulder external fat weight QTL (825)
1	47533050	47534349	1	35389848	52874641	Shoulder meat weight QTL (846)
1	47533050	47534349	1	36144885	105086765	Estimated carcass lean content QTL (5960)
1	47533050	47534349	1	36144885	154329026	Backfat at tenth rib QTL (5672)
1	47533050	47534349	1	36144885	154329026	Side fat thickness QTL (5675)
1	47533050	47534349	1	43375367	60090096	Backfat at tenth rib QTL (4014)
1	47533050	47534349	1	43375367	65079451	Loin muscle area QTL (4013)
1	47533050	47534349	1	43378688	52039046	Average backfat thickness QTL (153472)
1	47533050	47534349	1	46922819	75429657	Palmitic acid content QTL (32098)
1	47533050	47534349	1	47474632	52874641	Carcass weight (cold) QTL (12708)
1	47533050	47534349	1	8728618	87184331	Drip loss QTL (7751)
1	47533050	47534349	1	8728618	87184331	Drip loss QTL (7763)
1	47533050	47534349	1	8728618	87184331	Drip loss QTL (7776)
1	47533050	47534349	1	8728618	87184331	Drip loss QTL (7815)
1	47533050	47534349	1	8728618	87184331	Drip loss QTL (8012)
1	47533050	47534349	1	8728618	87184331	Drip loss QTL (8043)
1	47533050	47534349	1	8728618	87184331	Drip loss QTL (8110)
1	47533050	47534349	1	8728618	87184331	Drip loss QTL (8154)
1	47533050	47534349	1	8728618	87184331	Drip loss QTL (8349)
1	47533050	47534349	1	8728618	87184331	Drip loss QTL (8411)
1	47533050	47534349	1	8728618	87184331	Drip loss QTL (8562)
1	53281338	53282000	1	11830368	116064120	HDL cholesterol QTL (7702)
1	53281338	53282000	1	15454564	69718238	Leaf fat weight QTL (3863)
1	53281338	53282000	1	16114132	62261447	Percentage type IIa fibers QTL (7015)
1	53281338	53282000	1	24647055	119841750	Carcass weight (hot) QTL (16901)
1	53281338	53282000	1	35389848	120316411	Backfat at last rib QTL (16831)
1	53281338	53282000	1	35389848	169149638	Dressing percentage QTL (3222)
1	53281338	53282000	1	36144885	105086765	Estimated carcass lean content QTL (5960)
1	53281338	53282000	1	36144885	154329026	Backfat at tenth rib QTL (5672)
1	53281338	53282000	1	36144885	154329026	Side fat thickness QTL (5675)
1	53281338	53282000	1	43375367	60090096	Backfat at tenth rib QTL (4014)
1	53281338	53282000	1	43375367	65079451	Loin muscle area QTL (4013)
1	53281338	53282000	1	46922819	75429657	Palmitic acid content QTL (32098)
1	53281338	53282000	1	48054350	117332062	Marbling QTL (4019)
1	53281338	53282000	1	49839818	53352202	Average feeding rate QTL (22427)
1	53281338	53282000	1	49839818	53352202	cis-11-Eicosenoic acid content QTL (22469)
1	53281338	53282000	1	49839818	53352202	Daily feed intake QTL (22370)
1	53281338	53282000	1	49839818	53352202	Daily feed intake QTL (22384)
1	53281338	53282000	1	49839818	53352202	Daily feed intake QTL (22385)
1	53281338	53282000	1	49839818	53352202	Daily feed intake QTL (22386)
1	53281338	53282000	1	49839818	53352202	Daily feed intake QTL (22387)
1	53281338	53282000	1	49839818	53352202	Daily feed intake QTL (22388)
1	53281338	53282000	1	49839818	53352202	Daily feed intake QTL (22389)
1	53281338	53282000	1	49839818	53352202	Loin muscle area QTL (22343)
1	53281338	53282000	1	49839818	53352202	Loin muscle area QTL (22344)
1	53281338	53282000	1	49839818	53352202	Loin muscle area QTL (22345)
1	53281338	53282000	1	49839818	53352202	Loin muscle area QTL (22351)
1	53281338	53282000	1	49839818	53352202	Loin muscle area QTL (22352)
1	53281338	53282000	1	49839818	53352202	Loin muscle area QTL (22353)
1	53281338	53282000	1	49839818	53352202	Loin muscle area QTL (22354)
1	53281338	53282000	1	49839818	53352202	Loin muscle area QTL (22355)
1	53281338	53282000	1	49839818	53352202	Loin muscle area QTL (22356)
1	53281338	53282000	1	49839818	53352202	Loin muscle area QTL (22357)
1	53281338	53282000	1	49839818	53352202	Loin muscle area QTL (22358)
1	53281338	53282000	1	49839818	53352202	Loin muscle area QTL (22359)
1	53281338	53282000	1	49839818	53352202	Shear force QTL (22433)
1	53281338	53282000	1	49839818	53352202	Stearic acid content QTL (22470)
1	53281338	53282000	1	51439819	60747657	Drip loss QTL (7766)
1	53281338	53282000	1	51439819	60747657	Drip loss QTL (7845)
1	53281338	53282000	1	51439819	60747657	Drip loss QTL (8208)
1	53281338	53282000	1	51439819	60747657	Drip loss QTL (8266)
1	53281338	53282000	1	51439819	60747657	Drip loss QTL (8272)
1	53281338	53282000	1	51439819	60747657	Drip loss QTL (8286)
1	53281338	53282000	1	51439819	60747657	Drip loss QTL (8321)
1	53281338	53282000	1	51439819	60747657	Drip loss QTL (8325)
1	53281338	53282000	1	51439819	60747657	Drip loss QTL (8402)
1	53281338	53282000	1	51439819	60747657	Drip loss QTL (8403)
1	53281338	53282000	1	51439819	60747657	Drip loss QTL (8450)
1	53281338	53282000	1	51439819	60747657	Drip loss QTL (8467)
1	53281338	53282000	1	51439819	60747657	Drip loss QTL (8469)
1	53281338	53282000	1	51439819	60747657	Drip loss QTL (8495)
1	53281338	53282000	1	51439819	60747657	Drip loss QTL (8502)
1	53281338	53282000	1	52874641	130756529	Carcass weight (hot) QTL (16859)
1	53281338	53282000	1	52874641	169149638	Backfat weight QTL (12725)
1	53281338	53282000	1	52874641	169149638	Carcass weight (cold) QTL (12711)
1	53281338	53282000	1	52874641	169149638	External fat on ham QTL (12719)
1	53281338	53282000	1	52874641	169149638	Feed intake QTL (871)
1	53281338	53282000	1	52874641	169149638	Head weight QTL (860)
1	53281338	53282000	1	52874641	169149638	Liver weight QTL (872)
1	53281338	53282000	1	8728618	87184331	Drip loss QTL (7751)
1	53281338	53282000	1	8728618	87184331	Drip loss QTL (7763)
1	53281338	53282000	1	8728618	87184331	Drip loss QTL (7776)
1	53281338	53282000	1	8728618	87184331	Drip loss QTL (7815)
1	53281338	53282000	1	8728618	87184331	Drip loss QTL (8012)
1	53281338	53282000	1	8728618	87184331	Drip loss QTL (8043)
1	53281338	53282000	1	8728618	87184331	Drip loss QTL (8110)
1	53281338	53282000	1	8728618	87184331	Drip loss QTL (8154)
1	53281338	53282000	1	8728618	87184331	Drip loss QTL (8349)
1	53281338	53282000	1	8728618	87184331	Drip loss QTL (8411)
1	53281338	53282000	1	8728618	87184331	Drip loss QTL (8562)
1	54761841	54762713	1	11830368	116064120	HDL cholesterol QTL (7702)
1	54761841	54762713	1	15454564	69718238	Leaf fat weight QTL (3863)
1	54761841	54762713	1	16114132	62261447	Percentage type IIa fibers QTL (7015)
1	54761841	54762713	1	24647055	119841750	Carcass weight (hot) QTL (16901)
1	54761841	54762713	1	35389848	120316411	Backfat at last rib QTL (16831)
1	54761841	54762713	1	35389848	169149638	Dressing percentage QTL (3222)
1	54761841	54762713	1	36144885	105086765	Estimated carcass lean content QTL (5960)
1	54761841	54762713	1	36144885	154329026	Backfat at tenth rib QTL (5672)
1	54761841	54762713	1	36144885	154329026	Side fat thickness QTL (5675)
1	54761841	54762713	1	43375367	60090096	Backfat at tenth rib QTL (4014)
1	54761841	54762713	1	43375367	65079451	Loin muscle area QTL (4013)
1	54761841	54762713	1	46922819	75429657	Palmitic acid content QTL (32098)
1	54761841	54762713	1	48054350	117332062	Marbling QTL (4019)
1	54761841	54762713	1	51439819	60747657	Drip loss QTL (7766)
1	54761841	54762713	1	51439819	60747657	Drip loss QTL (7845)
1	54761841	54762713	1	51439819	60747657	Drip loss QTL (8208)
1	54761841	54762713	1	51439819	60747657	Drip loss QTL (8266)
1	54761841	54762713	1	51439819	60747657	Drip loss QTL (8272)
1	54761841	54762713	1	51439819	60747657	Drip loss QTL (8286)
1	54761841	54762713	1	51439819	60747657	Drip loss QTL (8321)
1	54761841	54762713	1	51439819	60747657	Drip loss QTL (8325)
1	54761841	54762713	1	51439819	60747657	Drip loss QTL (8402)
1	54761841	54762713	1	51439819	60747657	Drip loss QTL (8403)
1	54761841	54762713	1	51439819	60747657	Drip loss QTL (8450)
1	54761841	54762713	1	51439819	60747657	Drip loss QTL (8467)
1	54761841	54762713	1	51439819	60747657	Drip loss QTL (8469)
1	54761841	54762713	1	51439819	60747657	Drip loss QTL (8495)
1	54761841	54762713	1	51439819	60747657	Drip loss QTL (8502)
1	54761841	54762713	1	52874641	130756529	Carcass weight (hot) QTL (16859)
1	54761841	54762713	1	52874641	169149638	Backfat weight QTL (12725)
1	54761841	54762713	1	52874641	169149638	Carcass weight (cold) QTL (12711)
1	54761841	54762713	1	52874641	169149638	External fat on ham QTL (12719)
1	54761841	54762713	1	52874641	169149638	Feed intake QTL (871)
1	54761841	54762713	1	52874641	169149638	Head weight QTL (860)
1	54761841	54762713	1	52874641	169149638	Liver weight QTL (872)
1	54761841	54762713	1	54101840	57146322	Carcass length QTL (13362)
1	54761841	54762713	1	54101840	57146322	Spleen weight QTL (13289)
1	54761841	54762713	1	8728618	87184331	Drip loss QTL (7751)
1	54761841	54762713	1	8728618	87184331	Drip loss QTL (7763)
1	54761841	54762713	1	8728618	87184331	Drip loss QTL (7776)
1	54761841	54762713	1	8728618	87184331	Drip loss QTL (7815)
1	54761841	54762713	1	8728618	87184331	Drip loss QTL (8012)
1	54761841	54762713	1	8728618	87184331	Drip loss QTL (8043)
1	54761841	54762713	1	8728618	87184331	Drip loss QTL (8110)
1	54761841	54762713	1	8728618	87184331	Drip loss QTL (8154)
1	54761841	54762713	1	8728618	87184331	Drip loss QTL (8349)
1	54761841	54762713	1	8728618	87184331	Drip loss QTL (8411)
1	54761841	54762713	1	8728618	87184331	Drip loss QTL (8562)
1	60606043	60606734	1	11830368	116064120	HDL cholesterol QTL (7702)
1	60606043	60606734	1	15454564	69718238	Leaf fat weight QTL (3863)
1	60606043	60606734	1	16114132	62261447	Percentage type IIa fibers QTL (7015)
1	60606043	60606734	1	24647055	119841750	Carcass weight (hot) QTL (16901)
1	60606043	60606734	1	35389848	120316411	Backfat at last rib QTL (16831)
1	60606043	60606734	1	35389848	169149638	Dressing percentage QTL (3222)
1	60606043	60606734	1	36144885	105086765	Estimated carcass lean content QTL (5960)
1	60606043	60606734	1	36144885	154329026	Backfat at tenth rib QTL (5672)
1	60606043	60606734	1	36144885	154329026	Side fat thickness QTL (5675)
1	60606043	60606734	1	43375367	65079451	Loin muscle area QTL (4013)
1	60606043	60606734	1	46922819	75429657	Palmitic acid content QTL (32098)
1	60606043	60606734	1	48054350	117332062	Marbling QTL (4019)
1	60606043	60606734	1	51439819	60747657	Drip loss QTL (7766)
1	60606043	60606734	1	51439819	60747657	Drip loss QTL (7845)
1	60606043	60606734	1	51439819	60747657	Drip loss QTL (8208)
1	60606043	60606734	1	51439819	60747657	Drip loss QTL (8266)
1	60606043	60606734	1	51439819	60747657	Drip loss QTL (8272)
1	60606043	60606734	1	51439819	60747657	Drip loss QTL (8286)
1	60606043	60606734	1	51439819	60747657	Drip loss QTL (8321)
1	60606043	60606734	1	51439819	60747657	Drip loss QTL (8325)
1	60606043	60606734	1	51439819	60747657	Drip loss QTL (8402)
1	60606043	60606734	1	51439819	60747657	Drip loss QTL (8403)
1	60606043	60606734	1	51439819	60747657	Drip loss QTL (8450)
1	60606043	60606734	1	51439819	60747657	Drip loss QTL (8467)
1	60606043	60606734	1	51439819	60747657	Drip loss QTL (8469)
1	60606043	60606734	1	51439819	60747657	Drip loss QTL (8495)
1	60606043	60606734	1	51439819	60747657	Drip loss QTL (8502)
1	60606043	60606734	1	52874641	130756529	Carcass weight (hot) QTL (16859)
1	60606043	60606734	1	52874641	169149638	Backfat weight QTL (12725)
1	60606043	60606734	1	52874641	169149638	Carcass weight (cold) QTL (12711)
1	60606043	60606734	1	52874641	169149638	External fat on ham QTL (12719)
1	60606043	60606734	1	52874641	169149638	Feed intake QTL (871)
1	60606043	60606734	1	52874641	169149638	Head weight QTL (860)
1	60606043	60606734	1	52874641	169149638	Liver weight QTL (872)
1	60606043	60606734	1	56563956	60726592	Top line conformation QTL (126113)
1	60606043	60606734	1	8728618	87184331	Drip loss QTL (7751)
1	60606043	60606734	1	8728618	87184331	Drip loss QTL (7763)
1	60606043	60606734	1	8728618	87184331	Drip loss QTL (7776)
1	60606043	60606734	1	8728618	87184331	Drip loss QTL (7815)
1	60606043	60606734	1	8728618	87184331	Drip loss QTL (8012)
1	60606043	60606734	1	8728618	87184331	Drip loss QTL (8043)
1	60606043	60606734	1	8728618	87184331	Drip loss QTL (8110)
1	60606043	60606734	1	8728618	87184331	Drip loss QTL (8154)
1	60606043	60606734	1	8728618	87184331	Drip loss QTL (8349)
1	60606043	60606734	1	8728618	87184331	Drip loss QTL (8411)
1	60606043	60606734	1	8728618	87184331	Drip loss QTL (8562)
1	62157336	62157943	1	11830368	116064120	HDL cholesterol QTL (7702)
1	62157336	62157943	1	15454564	69718238	Leaf fat weight QTL (3863)
1	62157336	62157943	1	16114132	62261447	Percentage type IIa fibers QTL (7015)
1	62157336	62157943	1	24647055	119841750	Carcass weight (hot) QTL (16901)
1	62157336	62157943	1	35389848	120316411	Backfat at last rib QTL (16831)
1	62157336	62157943	1	35389848	169149638	Dressing percentage QTL (3222)
1	62157336	62157943	1	36144885	105086765	Estimated carcass lean content QTL (5960)
1	62157336	62157943	1	36144885	154329026	Backfat at tenth rib QTL (5672)
1	62157336	62157943	1	36144885	154329026	Side fat thickness QTL (5675)
1	62157336	62157943	1	43375367	65079451	Loin muscle area QTL (4013)
1	62157336	62157943	1	46922819	75429657	Palmitic acid content QTL (32098)
1	62157336	62157943	1	48054350	117332062	Marbling QTL (4019)
1	62157336	62157943	1	52874641	130756529	Carcass weight (hot) QTL (16859)
1	62157336	62157943	1	52874641	169149638	Backfat weight QTL (12725)
1	62157336	62157943	1	52874641	169149638	Carcass weight (cold) QTL (12711)
1	62157336	62157943	1	52874641	169149638	External fat on ham QTL (12719)
1	62157336	62157943	1	52874641	169149638	Feed intake QTL (871)
1	62157336	62157943	1	52874641	169149638	Head weight QTL (860)
1	62157336	62157943	1	52874641	169149638	Liver weight QTL (872)
1	62157336	62157943	1	8728618	87184331	Drip loss QTL (7751)
1	62157336	62157943	1	8728618	87184331	Drip loss QTL (7763)
1	62157336	62157943	1	8728618	87184331	Drip loss QTL (7776)
1	62157336	62157943	1	8728618	87184331	Drip loss QTL (7815)
1	62157336	62157943	1	8728618	87184331	Drip loss QTL (8012)
1	62157336	62157943	1	8728618	87184331	Drip loss QTL (8043)
1	62157336	62157943	1	8728618	87184331	Drip loss QTL (8110)
1	62157336	62157943	1	8728618	87184331	Drip loss QTL (8154)
1	62157336	62157943	1	8728618	87184331	Drip loss QTL (8349)
1	62157336	62157943	1	8728618	87184331	Drip loss QTL (8411)
1	62157336	62157943	1	8728618	87184331	Drip loss QTL (8562)
1	62157370	62157977	1	11830368	116064120	HDL cholesterol QTL (7702)
1	62157370	62157977	1	15454564	69718238	Leaf fat weight QTL (3863)
1	62157370	62157977	1	16114132	62261447	Percentage type IIa fibers QTL (7015)
1	62157370	62157977	1	24647055	119841750	Carcass weight (hot) QTL (16901)
1	62157370	62157977	1	35389848	120316411	Backfat at last rib QTL (16831)
1	62157370	62157977	1	35389848	169149638	Dressing percentage QTL (3222)
1	62157370	62157977	1	36144885	105086765	Estimated carcass lean content QTL (5960)
1	62157370	62157977	1	36144885	154329026	Backfat at tenth rib QTL (5672)
1	62157370	62157977	1	36144885	154329026	Side fat thickness QTL (5675)
1	62157370	62157977	1	43375367	65079451	Loin muscle area QTL (4013)
1	62157370	62157977	1	46922819	75429657	Palmitic acid content QTL (32098)
1	62157370	62157977	1	48054350	117332062	Marbling QTL (4019)
1	62157370	62157977	1	52874641	130756529	Carcass weight (hot) QTL (16859)
1	62157370	62157977	1	52874641	169149638	Backfat weight QTL (12725)
1	62157370	62157977	1	52874641	169149638	Carcass weight (cold) QTL (12711)
1	62157370	62157977	1	52874641	169149638	External fat on ham QTL (12719)
1	62157370	62157977	1	52874641	169149638	Feed intake QTL (871)
1	62157370	62157977	1	52874641	169149638	Head weight QTL (860)
1	62157370	62157977	1	52874641	169149638	Liver weight QTL (872)
1	62157370	62157977	1	8728618	87184331	Drip loss QTL (7751)
1	62157370	62157977	1	8728618	87184331	Drip loss QTL (7763)
1	62157370	62157977	1	8728618	87184331	Drip loss QTL (7776)
1	62157370	62157977	1	8728618	87184331	Drip loss QTL (7815)
1	62157370	62157977	1	8728618	87184331	Drip loss QTL (8012)
1	62157370	62157977	1	8728618	87184331	Drip loss QTL (8043)
1	62157370	62157977	1	8728618	87184331	Drip loss QTL (8110)
1	62157370	62157977	1	8728618	87184331	Drip loss QTL (8154)
1	62157370	62157977	1	8728618	87184331	Drip loss QTL (8349)
1	62157370	62157977	1	8728618	87184331	Drip loss QTL (8411)
1	62157370	62157977	1	8728618	87184331	Drip loss QTL (8562)
1	62341250	62342450	1	11830368	116064120	HDL cholesterol QTL (7702)
1	62341250	62342450	1	15454564	69718238	Leaf fat weight QTL (3863)
1	62341250	62342450	1	24647055	119841750	Carcass weight (hot) QTL (16901)
1	62341250	62342450	1	35389848	120316411	Backfat at last rib QTL (16831)
1	62341250	62342450	1	35389848	169149638	Dressing percentage QTL (3222)
1	62341250	62342450	1	36144885	105086765	Estimated carcass lean content QTL (5960)
1	62341250	62342450	1	36144885	154329026	Backfat at tenth rib QTL (5672)
1	62341250	62342450	1	36144885	154329026	Side fat thickness QTL (5675)
1	62341250	62342450	1	43375367	65079451	Loin muscle area QTL (4013)
1	62341250	62342450	1	46922819	75429657	Palmitic acid content QTL (32098)
1	62341250	62342450	1	48054350	117332062	Marbling QTL (4019)
1	62341250	62342450	1	52874641	130756529	Carcass weight (hot) QTL (16859)
1	62341250	62342450	1	52874641	169149638	Backfat weight QTL (12725)
1	62341250	62342450	1	52874641	169149638	Carcass weight (cold) QTL (12711)
1	62341250	62342450	1	52874641	169149638	External fat on ham QTL (12719)
1	62341250	62342450	1	52874641	169149638	Feed intake QTL (871)
1	62341250	62342450	1	52874641	169149638	Head weight QTL (860)
1	62341250	62342450	1	52874641	169149638	Liver weight QTL (872)
1	62341250	62342450	1	62261447	133275468	Average daily gain QTL (3673)
1	62341250	62342450	1	62261447	133275468	backfat at P2 position QTL (4107)
1	62341250	62342450	1	62261447	133275468	backfat at P2 position QTL (4108)
1	62341250	62342450	1	62261447	133275468	Carcass weight (hot) QTL (3695)
1	62341250	62342450	1	62261447	133275468	Lean meat percentage QTL (4109)
1	62341250	62342450	1	62261447	133275468	PH for Longissmus dorsi QTL (3693)
1	62341250	62342450	1	62261447	133275468	PH for Longissmus dorsi QTL (3694)
1	62341250	62342450	1	62261447	133275468	PH for Longissmus dorsi QTL (4110)
1	62341250	62342450	1	62261447	162073157	Average daily gain QTL (329)
1	62341250	62342450	1	8728618	87184331	Drip loss QTL (7751)
1	62341250	62342450	1	8728618	87184331	Drip loss QTL (7763)
1	62341250	62342450	1	8728618	87184331	Drip loss QTL (7776)
1	62341250	62342450	1	8728618	87184331	Drip loss QTL (7815)
1	62341250	62342450	1	8728618	87184331	Drip loss QTL (8012)
1	62341250	62342450	1	8728618	87184331	Drip loss QTL (8043)
1	62341250	62342450	1	8728618	87184331	Drip loss QTL (8110)
1	62341250	62342450	1	8728618	87184331	Drip loss QTL (8154)
1	62341250	62342450	1	8728618	87184331	Drip loss QTL (8349)
1	62341250	62342450	1	8728618	87184331	Drip loss QTL (8411)
1	62341250	62342450	1	8728618	87184331	Drip loss QTL (8562)
1	62346254	62347281	1	11830368	116064120	HDL cholesterol QTL (7702)
1	62346254	62347281	1	15454564	69718238	Leaf fat weight QTL (3863)
1	62346254	62347281	1	24647055	119841750	Carcass weight (hot) QTL (16901)
1	62346254	62347281	1	35389848	120316411	Backfat at last rib QTL (16831)
1	62346254	62347281	1	35389848	169149638	Dressing percentage QTL (3222)
1	62346254	62347281	1	36144885	105086765	Estimated carcass lean content QTL (5960)
1	62346254	62347281	1	36144885	154329026	Backfat at tenth rib QTL (5672)
1	62346254	62347281	1	36144885	154329026	Side fat thickness QTL (5675)
1	62346254	62347281	1	43375367	65079451	Loin muscle area QTL (4013)
1	62346254	62347281	1	46922819	75429657	Palmitic acid content QTL (32098)
1	62346254	62347281	1	48054350	117332062	Marbling QTL (4019)
1	62346254	62347281	1	52874641	130756529	Carcass weight (hot) QTL (16859)
1	62346254	62347281	1	52874641	169149638	Backfat weight QTL (12725)
1	62346254	62347281	1	52874641	169149638	Carcass weight (cold) QTL (12711)
1	62346254	62347281	1	52874641	169149638	External fat on ham QTL (12719)
1	62346254	62347281	1	52874641	169149638	Feed intake QTL (871)
1	62346254	62347281	1	52874641	169149638	Head weight QTL (860)
1	62346254	62347281	1	52874641	169149638	Liver weight QTL (872)
1	62346254	62347281	1	62261447	133275468	Average daily gain QTL (3673)
1	62346254	62347281	1	62261447	133275468	backfat at P2 position QTL (4107)
1	62346254	62347281	1	62261447	133275468	backfat at P2 position QTL (4108)
1	62346254	62347281	1	62261447	133275468	Carcass weight (hot) QTL (3695)
1	62346254	62347281	1	62261447	133275468	Lean meat percentage QTL (4109)
1	62346254	62347281	1	62261447	133275468	PH for Longissmus dorsi QTL (3693)
1	62346254	62347281	1	62261447	133275468	PH for Longissmus dorsi QTL (3694)
1	62346254	62347281	1	62261447	133275468	PH for Longissmus dorsi QTL (4110)
1	62346254	62347281	1	62261447	162073157	Average daily gain QTL (329)
1	62346254	62347281	1	8728618	87184331	Drip loss QTL (7751)
1	62346254	62347281	1	8728618	87184331	Drip loss QTL (7763)
1	62346254	62347281	1	8728618	87184331	Drip loss QTL (7776)
1	62346254	62347281	1	8728618	87184331	Drip loss QTL (7815)
1	62346254	62347281	1	8728618	87184331	Drip loss QTL (8012)
1	62346254	62347281	1	8728618	87184331	Drip loss QTL (8043)
1	62346254	62347281	1	8728618	87184331	Drip loss QTL (8110)
1	62346254	62347281	1	8728618	87184331	Drip loss QTL (8154)
1	62346254	62347281	1	8728618	87184331	Drip loss QTL (8349)
1	62346254	62347281	1	8728618	87184331	Drip loss QTL (8411)
1	62346254	62347281	1	8728618	87184331	Drip loss QTL (8562)
1	66074388	66075294	1	11830368	116064120	HDL cholesterol QTL (7702)
1	66074388	66075294	1	15454564	69718238	Leaf fat weight QTL (3863)
1	66074388	66075294	1	24647055	119841750	Carcass weight (hot) QTL (16901)
1	66074388	66075294	1	35389848	120316411	Backfat at last rib QTL (16831)
1	66074388	66075294	1	35389848	169149638	Dressing percentage QTL (3222)
1	66074388	66075294	1	36144885	105086765	Estimated carcass lean content QTL (5960)
1	66074388	66075294	1	36144885	154329026	Backfat at tenth rib QTL (5672)
1	66074388	66075294	1	36144885	154329026	Side fat thickness QTL (5675)
1	66074388	66075294	1	46922819	75429657	Palmitic acid content QTL (32098)
1	66074388	66075294	1	48054350	117332062	Marbling QTL (4019)
1	66074388	66075294	1	52874641	130756529	Carcass weight (hot) QTL (16859)
1	66074388	66075294	1	52874641	169149638	Backfat weight QTL (12725)
1	66074388	66075294	1	52874641	169149638	Carcass weight (cold) QTL (12711)
1	66074388	66075294	1	52874641	169149638	External fat on ham QTL (12719)
1	66074388	66075294	1	52874641	169149638	Feed intake QTL (871)
1	66074388	66075294	1	52874641	169149638	Head weight QTL (860)
1	66074388	66075294	1	52874641	169149638	Liver weight QTL (872)
1	66074388	66075294	1	62261447	133275468	Average daily gain QTL (3673)
1	66074388	66075294	1	62261447	133275468	backfat at P2 position QTL (4107)
1	66074388	66075294	1	62261447	133275468	backfat at P2 position QTL (4108)
1	66074388	66075294	1	62261447	133275468	Carcass weight (hot) QTL (3695)
1	66074388	66075294	1	62261447	133275468	Lean meat percentage QTL (4109)
1	66074388	66075294	1	62261447	133275468	PH for Longissmus dorsi QTL (3693)
1	66074388	66075294	1	62261447	133275468	PH for Longissmus dorsi QTL (3694)
1	66074388	66075294	1	62261447	133275468	PH for Longissmus dorsi QTL (4110)
1	66074388	66075294	1	62261447	162073157	Average daily gain QTL (329)
1	66074388	66075294	1	63012552	71379551	Drip loss QTL (7944)
1	66074388	66075294	1	63012552	71379551	Drip loss QTL (8002)
1	66074388	66075294	1	63012552	71379551	Drip loss QTL (8122)
1	66074388	66075294	1	63012552	71379551	Drip loss QTL (8304)
1	66074388	66075294	1	63012552	71379551	Drip loss QTL (8383)
1	66074388	66075294	1	63012552	71379551	Drip loss QTL (8557)
1	66074388	66075294	1	65918133	66142578	Maternal infanticide QTL (30986)
1	66074388	66075294	1	8728618	87184331	Drip loss QTL (7751)
1	66074388	66075294	1	8728618	87184331	Drip loss QTL (7763)
1	66074388	66075294	1	8728618	87184331	Drip loss QTL (7776)
1	66074388	66075294	1	8728618	87184331	Drip loss QTL (7815)
1	66074388	66075294	1	8728618	87184331	Drip loss QTL (8012)
1	66074388	66075294	1	8728618	87184331	Drip loss QTL (8043)
1	66074388	66075294	1	8728618	87184331	Drip loss QTL (8110)
1	66074388	66075294	1	8728618	87184331	Drip loss QTL (8154)
1	66074388	66075294	1	8728618	87184331	Drip loss QTL (8349)
1	66074388	66075294	1	8728618	87184331	Drip loss QTL (8411)
1	66074388	66075294	1	8728618	87184331	Drip loss QTL (8562)
1	66074656	66075372	1	11830368	116064120	HDL cholesterol QTL (7702)
1	66074656	66075372	1	15454564	69718238	Leaf fat weight QTL (3863)
1	66074656	66075372	1	24647055	119841750	Carcass weight (hot) QTL (16901)
1	66074656	66075372	1	35389848	120316411	Backfat at last rib QTL (16831)
1	66074656	66075372	1	35389848	169149638	Dressing percentage QTL (3222)
1	66074656	66075372	1	36144885	105086765	Estimated carcass lean content QTL (5960)
1	66074656	66075372	1	36144885	154329026	Backfat at tenth rib QTL (5672)
1	66074656	66075372	1	36144885	154329026	Side fat thickness QTL (5675)
1	66074656	66075372	1	46922819	75429657	Palmitic acid content QTL (32098)
1	66074656	66075372	1	48054350	117332062	Marbling QTL (4019)
1	66074656	66075372	1	52874641	130756529	Carcass weight (hot) QTL (16859)
1	66074656	66075372	1	52874641	169149638	Backfat weight QTL (12725)
1	66074656	66075372	1	52874641	169149638	Carcass weight (cold) QTL (12711)
1	66074656	66075372	1	52874641	169149638	External fat on ham QTL (12719)
1	66074656	66075372	1	52874641	169149638	Feed intake QTL (871)
1	66074656	66075372	1	52874641	169149638	Head weight QTL (860)
1	66074656	66075372	1	52874641	169149638	Liver weight QTL (872)
1	66074656	66075372	1	62261447	133275468	Average daily gain QTL (3673)
1	66074656	66075372	1	62261447	133275468	backfat at P2 position QTL (4107)
1	66074656	66075372	1	62261447	133275468	backfat at P2 position QTL (4108)
1	66074656	66075372	1	62261447	133275468	Carcass weight (hot) QTL (3695)
1	66074656	66075372	1	62261447	133275468	Lean meat percentage QTL (4109)
1	66074656	66075372	1	62261447	133275468	PH for Longissmus dorsi QTL (3693)
1	66074656	66075372	1	62261447	133275468	PH for Longissmus dorsi QTL (3694)
1	66074656	66075372	1	62261447	133275468	PH for Longissmus dorsi QTL (4110)
1	66074656	66075372	1	62261447	162073157	Average daily gain QTL (329)
1	66074656	66075372	1	63012552	71379551	Drip loss QTL (7944)
1	66074656	66075372	1	63012552	71379551	Drip loss QTL (8002)
1	66074656	66075372	1	63012552	71379551	Drip loss QTL (8122)
1	66074656	66075372	1	63012552	71379551	Drip loss QTL (8304)
1	66074656	66075372	1	63012552	71379551	Drip loss QTL (8383)
1	66074656	66075372	1	63012552	71379551	Drip loss QTL (8557)
1	66074656	66075372	1	65918133	66142578	Maternal infanticide QTL (30986)
1	66074656	66075372	1	8728618	87184331	Drip loss QTL (7751)
1	66074656	66075372	1	8728618	87184331	Drip loss QTL (7763)
1	66074656	66075372	1	8728618	87184331	Drip loss QTL (7776)
1	66074656	66075372	1	8728618	87184331	Drip loss QTL (7815)
1	66074656	66075372	1	8728618	87184331	Drip loss QTL (8012)
1	66074656	66075372	1	8728618	87184331	Drip loss QTL (8043)
1	66074656	66075372	1	8728618	87184331	Drip loss QTL (8110)
1	66074656	66075372	1	8728618	87184331	Drip loss QTL (8154)
1	66074656	66075372	1	8728618	87184331	Drip loss QTL (8349)
1	66074656	66075372	1	8728618	87184331	Drip loss QTL (8411)
1	66074656	66075372	1	8728618	87184331	Drip loss QTL (8562)
1	73869544	73870822	1	11830368	116064120	HDL cholesterol QTL (7702)
1	73869544	73870822	1	24647055	119841750	Carcass weight (hot) QTL (16901)
1	73869544	73870822	1	35389848	120316411	Backfat at last rib QTL (16831)
1	73869544	73870822	1	35389848	169149638	Dressing percentage QTL (3222)
1	73869544	73870822	1	36144885	105086765	Estimated carcass lean content QTL (5960)
1	73869544	73870822	1	36144885	154329026	Backfat at tenth rib QTL (5672)
1	73869544	73870822	1	36144885	154329026	Side fat thickness QTL (5675)
1	73869544	73870822	1	46922819	75429657	Palmitic acid content QTL (32098)
1	73869544	73870822	1	48054350	117332062	Marbling QTL (4019)
1	73869544	73870822	1	52874641	130756529	Carcass weight (hot) QTL (16859)
1	73869544	73870822	1	52874641	169149638	Backfat weight QTL (12725)
1	73869544	73870822	1	52874641	169149638	Carcass weight (cold) QTL (12711)
1	73869544	73870822	1	52874641	169149638	External fat on ham QTL (12719)
1	73869544	73870822	1	52874641	169149638	Feed intake QTL (871)
1	73869544	73870822	1	52874641	169149638	Head weight QTL (860)
1	73869544	73870822	1	52874641	169149638	Liver weight QTL (872)
1	73869544	73870822	1	62261447	133275468	Average daily gain QTL (3673)
1	73869544	73870822	1	62261447	133275468	backfat at P2 position QTL (4107)
1	73869544	73870822	1	62261447	133275468	backfat at P2 position QTL (4108)
1	73869544	73870822	1	62261447	133275468	Carcass weight (hot) QTL (3695)
1	73869544	73870822	1	62261447	133275468	Lean meat percentage QTL (4109)
1	73869544	73870822	1	62261447	133275468	PH for Longissmus dorsi QTL (3693)
1	73869544	73870822	1	62261447	133275468	PH for Longissmus dorsi QTL (3694)
1	73869544	73870822	1	62261447	133275468	PH for Longissmus dorsi QTL (4110)
1	73869544	73870822	1	62261447	162073157	Average daily gain QTL (329)
1	73869544	73870822	1	72534652	95300134	Top line conformation QTL (126114)
1	73869544	73870822	1	73425003	74719532	Palmitic acid content QTL (32063)
1	73869544	73870822	1	73832170	77512107	Linoleic acid content QTL (32100)
1	73869544	73870822	1	8728618	87184331	Drip loss QTL (7751)
1	73869544	73870822	1	8728618	87184331	Drip loss QTL (7763)
1	73869544	73870822	1	8728618	87184331	Drip loss QTL (7776)
1	73869544	73870822	1	8728618	87184331	Drip loss QTL (7815)
1	73869544	73870822	1	8728618	87184331	Drip loss QTL (8012)
1	73869544	73870822	1	8728618	87184331	Drip loss QTL (8043)
1	73869544	73870822	1	8728618	87184331	Drip loss QTL (8110)
1	73869544	73870822	1	8728618	87184331	Drip loss QTL (8154)
1	73869544	73870822	1	8728618	87184331	Drip loss QTL (8349)
1	73869544	73870822	1	8728618	87184331	Drip loss QTL (8411)
1	73869544	73870822	1	8728618	87184331	Drip loss QTL (8562)
1	75822074	75823273	1	11830368	116064120	HDL cholesterol QTL (7702)
1	75822074	75823273	1	24647055	119841750	Carcass weight (hot) QTL (16901)
1	75822074	75823273	1	35389848	120316411	Backfat at last rib QTL (16831)
1	75822074	75823273	1	35389848	169149638	Dressing percentage QTL (3222)
1	75822074	75823273	1	36144885	105086765	Estimated carcass lean content QTL (5960)
1	75822074	75823273	1	36144885	154329026	Backfat at tenth rib QTL (5672)
1	75822074	75823273	1	36144885	154329026	Side fat thickness QTL (5675)
1	75822074	75823273	1	48054350	117332062	Marbling QTL (4019)
1	75822074	75823273	1	52874641	130756529	Carcass weight (hot) QTL (16859)
1	75822074	75823273	1	52874641	169149638	Backfat weight QTL (12725)
1	75822074	75823273	1	52874641	169149638	Carcass weight (cold) QTL (12711)
1	75822074	75823273	1	52874641	169149638	External fat on ham QTL (12719)
1	75822074	75823273	1	52874641	169149638	Feed intake QTL (871)
1	75822074	75823273	1	52874641	169149638	Head weight QTL (860)
1	75822074	75823273	1	52874641	169149638	Liver weight QTL (872)
1	75822074	75823273	1	62261447	133275468	Average daily gain QTL (3673)
1	75822074	75823273	1	62261447	133275468	backfat at P2 position QTL (4107)
1	75822074	75823273	1	62261447	133275468	backfat at P2 position QTL (4108)
1	75822074	75823273	1	62261447	133275468	Carcass weight (hot) QTL (3695)
1	75822074	75823273	1	62261447	133275468	Lean meat percentage QTL (4109)
1	75822074	75823273	1	62261447	133275468	PH for Longissmus dorsi QTL (3693)
1	75822074	75823273	1	62261447	133275468	PH for Longissmus dorsi QTL (3694)
1	75822074	75823273	1	62261447	133275468	PH for Longissmus dorsi QTL (4110)
1	75822074	75823273	1	62261447	162073157	Average daily gain QTL (329)
1	75822074	75823273	1	72534652	95300134	Top line conformation QTL (126114)
1	75822074	75823273	1	73832170	77512107	Linoleic acid content QTL (32100)
1	75822074	75823273	1	8728618	87184331	Drip loss QTL (7751)
1	75822074	75823273	1	8728618	87184331	Drip loss QTL (7763)
1	75822074	75823273	1	8728618	87184331	Drip loss QTL (7776)
1	75822074	75823273	1	8728618	87184331	Drip loss QTL (7815)
1	75822074	75823273	1	8728618	87184331	Drip loss QTL (8012)
1	75822074	75823273	1	8728618	87184331	Drip loss QTL (8043)
1	75822074	75823273	1	8728618	87184331	Drip loss QTL (8110)
1	75822074	75823273	1	8728618	87184331	Drip loss QTL (8154)
1	75822074	75823273	1	8728618	87184331	Drip loss QTL (8349)
1	75822074	75823273	1	8728618	87184331	Drip loss QTL (8411)
1	75822074	75823273	1	8728618	87184331	Drip loss QTL (8562)
1	78591971	78592635	1	11830368	116064120	HDL cholesterol QTL (7702)
1	78591971	78592635	1	24647055	119841750	Carcass weight (hot) QTL (16901)
1	78591971	78592635	1	35389848	120316411	Backfat at last rib QTL (16831)
1	78591971	78592635	1	35389848	169149638	Dressing percentage QTL (3222)
1	78591971	78592635	1	36144885	105086765	Estimated carcass lean content QTL (5960)
1	78591971	78592635	1	36144885	154329026	Backfat at tenth rib QTL (5672)
1	78591971	78592635	1	36144885	154329026	Side fat thickness QTL (5675)
1	78591971	78592635	1	48054350	117332062	Marbling QTL (4019)
1	78591971	78592635	1	52874641	130756529	Carcass weight (hot) QTL (16859)
1	78591971	78592635	1	52874641	169149638	Backfat weight QTL (12725)
1	78591971	78592635	1	52874641	169149638	Carcass weight (cold) QTL (12711)
1	78591971	78592635	1	52874641	169149638	External fat on ham QTL (12719)
1	78591971	78592635	1	52874641	169149638	Feed intake QTL (871)
1	78591971	78592635	1	52874641	169149638	Head weight QTL (860)
1	78591971	78592635	1	52874641	169149638	Liver weight QTL (872)
1	78591971	78592635	1	62261447	133275468	Average daily gain QTL (3673)
1	78591971	78592635	1	62261447	133275468	backfat at P2 position QTL (4107)
1	78591971	78592635	1	62261447	133275468	backfat at P2 position QTL (4108)
1	78591971	78592635	1	62261447	133275468	Carcass weight (hot) QTL (3695)
1	78591971	78592635	1	62261447	133275468	Lean meat percentage QTL (4109)
1	78591971	78592635	1	62261447	133275468	PH for Longissmus dorsi QTL (3693)
1	78591971	78592635	1	62261447	133275468	PH for Longissmus dorsi QTL (3694)
1	78591971	78592635	1	62261447	133275468	PH for Longissmus dorsi QTL (4110)
1	78591971	78592635	1	62261447	162073157	Average daily gain QTL (329)
1	78591971	78592635	1	72534652	95300134	Top line conformation QTL (126114)
1	78591971	78592635	1	8728618	87184331	Drip loss QTL (7751)
1	78591971	78592635	1	8728618	87184331	Drip loss QTL (7763)
1	78591971	78592635	1	8728618	87184331	Drip loss QTL (7776)
1	78591971	78592635	1	8728618	87184331	Drip loss QTL (7815)
1	78591971	78592635	1	8728618	87184331	Drip loss QTL (8012)
1	78591971	78592635	1	8728618	87184331	Drip loss QTL (8043)
1	78591971	78592635	1	8728618	87184331	Drip loss QTL (8110)
1	78591971	78592635	1	8728618	87184331	Drip loss QTL (8154)
1	78591971	78592635	1	8728618	87184331	Drip loss QTL (8349)
1	78591971	78592635	1	8728618	87184331	Drip loss QTL (8411)
1	78591971	78592635	1	8728618	87184331	Drip loss QTL (8562)
1	81509848	81510490	1	11830368	116064120	HDL cholesterol QTL (7702)
1	81509848	81510490	1	24647055	119841750	Carcass weight (hot) QTL (16901)
1	81509848	81510490	1	35389848	120316411	Backfat at last rib QTL (16831)
1	81509848	81510490	1	35389848	169149638	Dressing percentage QTL (3222)
1	81509848	81510490	1	36144885	105086765	Estimated carcass lean content QTL (5960)
1	81509848	81510490	1	36144885	154329026	Backfat at tenth rib QTL (5672)
1	81509848	81510490	1	36144885	154329026	Side fat thickness QTL (5675)
1	81509848	81510490	1	48054350	117332062	Marbling QTL (4019)
1	81509848	81510490	1	52874641	130756529	Carcass weight (hot) QTL (16859)
1	81509848	81510490	1	52874641	169149638	Backfat weight QTL (12725)
1	81509848	81510490	1	52874641	169149638	Carcass weight (cold) QTL (12711)
1	81509848	81510490	1	52874641	169149638	External fat on ham QTL (12719)
1	81509848	81510490	1	52874641	169149638	Feed intake QTL (871)
1	81509848	81510490	1	52874641	169149638	Head weight QTL (860)
1	81509848	81510490	1	52874641	169149638	Liver weight QTL (872)
1	81509848	81510490	1	62261447	133275468	Average daily gain QTL (3673)
1	81509848	81510490	1	62261447	133275468	backfat at P2 position QTL (4107)
1	81509848	81510490	1	62261447	133275468	backfat at P2 position QTL (4108)
1	81509848	81510490	1	62261447	133275468	Carcass weight (hot) QTL (3695)
1	81509848	81510490	1	62261447	133275468	Lean meat percentage QTL (4109)
1	81509848	81510490	1	62261447	133275468	PH for Longissmus dorsi QTL (3693)
1	81509848	81510490	1	62261447	133275468	PH for Longissmus dorsi QTL (3694)
1	81509848	81510490	1	62261447	133275468	PH for Longissmus dorsi QTL (4110)
1	81509848	81510490	1	62261447	162073157	Average daily gain QTL (329)
1	81509848	81510490	1	72534652	95300134	Top line conformation QTL (126114)
1	81509848	81510490	1	80640702	82217873	Drip loss QTL (7940)
1	81509848	81510490	1	80640702	82217873	Drip loss QTL (7958)
1	81509848	81510490	1	80640702	82217873	Drip loss QTL (7959)
1	81509848	81510490	1	80640702	82217873	Drip loss QTL (8007)
1	81509848	81510490	1	80640702	82217873	Drip loss QTL (8235)
1	81509848	81510490	1	80640702	82217873	Drip loss QTL (8420)
1	81509848	81510490	1	80640702	82217873	Drip loss QTL (8433)
1	81509848	81510490	1	80640702	82217873	Drip loss QTL (8449)
1	81509848	81510490	1	80682183	82792809	Meat color L* QTL (12661)
1	81509848	81510490	1	8728618	87184331	Drip loss QTL (7751)
1	81509848	81510490	1	8728618	87184331	Drip loss QTL (7763)
1	81509848	81510490	1	8728618	87184331	Drip loss QTL (7776)
1	81509848	81510490	1	8728618	87184331	Drip loss QTL (7815)
1	81509848	81510490	1	8728618	87184331	Drip loss QTL (8012)
1	81509848	81510490	1	8728618	87184331	Drip loss QTL (8043)
1	81509848	81510490	1	8728618	87184331	Drip loss QTL (8110)
1	81509848	81510490	1	8728618	87184331	Drip loss QTL (8154)
1	81509848	81510490	1	8728618	87184331	Drip loss QTL (8349)
1	81509848	81510490	1	8728618	87184331	Drip loss QTL (8411)
1	81509848	81510490	1	8728618	87184331	Drip loss QTL (8562)
1	84367830	84368459	1	11830368	116064120	HDL cholesterol QTL (7702)
1	84367830	84368459	1	24647055	119841750	Carcass weight (hot) QTL (16901)
1	84367830	84368459	1	35389848	120316411	Backfat at last rib QTL (16831)
1	84367830	84368459	1	35389848	169149638	Dressing percentage QTL (3222)
1	84367830	84368459	1	36144885	105086765	Estimated carcass lean content QTL (5960)
1	84367830	84368459	1	36144885	154329026	Backfat at tenth rib QTL (5672)
1	84367830	84368459	1	36144885	154329026	Side fat thickness QTL (5675)
1	84367830	84368459	1	48054350	117332062	Marbling QTL (4019)
1	84367830	84368459	1	52874641	130756529	Carcass weight (hot) QTL (16859)
1	84367830	84368459	1	52874641	169149638	Backfat weight QTL (12725)
1	84367830	84368459	1	52874641	169149638	Carcass weight (cold) QTL (12711)
1	84367830	84368459	1	52874641	169149638	External fat on ham QTL (12719)
1	84367830	84368459	1	52874641	169149638	Feed intake QTL (871)
1	84367830	84368459	1	52874641	169149638	Head weight QTL (860)
1	84367830	84368459	1	52874641	169149638	Liver weight QTL (872)
1	84367830	84368459	1	62261447	133275468	Average daily gain QTL (3673)
1	84367830	84368459	1	62261447	133275468	backfat at P2 position QTL (4107)
1	84367830	84368459	1	62261447	133275468	backfat at P2 position QTL (4108)
1	84367830	84368459	1	62261447	133275468	Carcass weight (hot) QTL (3695)
1	84367830	84368459	1	62261447	133275468	Lean meat percentage QTL (4109)
1	84367830	84368459	1	62261447	133275468	PH for Longissmus dorsi QTL (3693)
1	84367830	84368459	1	62261447	133275468	PH for Longissmus dorsi QTL (3694)
1	84367830	84368459	1	62261447	133275468	PH for Longissmus dorsi QTL (4110)
1	84367830	84368459	1	62261447	162073157	Average daily gain QTL (329)
1	84367830	84368459	1	72534652	95300134	Top line conformation QTL (126114)
1	84367830	84368459	1	83526079	84509050	45 min-24 h pH decline QTL (21558)
1	84367830	84368459	1	8728618	87184331	Drip loss QTL (7751)
1	84367830	84368459	1	8728618	87184331	Drip loss QTL (7763)
1	84367830	84368459	1	8728618	87184331	Drip loss QTL (7776)
1	84367830	84368459	1	8728618	87184331	Drip loss QTL (7815)
1	84367830	84368459	1	8728618	87184331	Drip loss QTL (8012)
1	84367830	84368459	1	8728618	87184331	Drip loss QTL (8043)
1	84367830	84368459	1	8728618	87184331	Drip loss QTL (8110)
1	84367830	84368459	1	8728618	87184331	Drip loss QTL (8154)
1	84367830	84368459	1	8728618	87184331	Drip loss QTL (8349)
1	84367830	84368459	1	8728618	87184331	Drip loss QTL (8411)
1	84367830	84368459	1	8728618	87184331	Drip loss QTL (8562)
1	84367832	84369044	1	11830368	116064120	HDL cholesterol QTL (7702)
1	84367832	84369044	1	24647055	119841750	Carcass weight (hot) QTL (16901)
1	84367832	84369044	1	35389848	120316411	Backfat at last rib QTL (16831)
1	84367832	84369044	1	35389848	169149638	Dressing percentage QTL (3222)
1	84367832	84369044	1	36144885	105086765	Estimated carcass lean content QTL (5960)
1	84367832	84369044	1	36144885	154329026	Backfat at tenth rib QTL (5672)
1	84367832	84369044	1	36144885	154329026	Side fat thickness QTL (5675)
1	84367832	84369044	1	48054350	117332062	Marbling QTL (4019)
1	84367832	84369044	1	52874641	130756529	Carcass weight (hot) QTL (16859)
1	84367832	84369044	1	52874641	169149638	Backfat weight QTL (12725)
1	84367832	84369044	1	52874641	169149638	Carcass weight (cold) QTL (12711)
1	84367832	84369044	1	52874641	169149638	External fat on ham QTL (12719)
1	84367832	84369044	1	52874641	169149638	Feed intake QTL (871)
1	84367832	84369044	1	52874641	169149638	Head weight QTL (860)
1	84367832	84369044	1	52874641	169149638	Liver weight QTL (872)
1	84367832	84369044	1	62261447	133275468	Average daily gain QTL (3673)
1	84367832	84369044	1	62261447	133275468	backfat at P2 position QTL (4107)
1	84367832	84369044	1	62261447	133275468	backfat at P2 position QTL (4108)
1	84367832	84369044	1	62261447	133275468	Carcass weight (hot) QTL (3695)
1	84367832	84369044	1	62261447	133275468	Lean meat percentage QTL (4109)
1	84367832	84369044	1	62261447	133275468	PH for Longissmus dorsi QTL (3693)
1	84367832	84369044	1	62261447	133275468	PH for Longissmus dorsi QTL (3694)
1	84367832	84369044	1	62261447	133275468	PH for Longissmus dorsi QTL (4110)
1	84367832	84369044	1	62261447	162073157	Average daily gain QTL (329)
1	84367832	84369044	1	72534652	95300134	Top line conformation QTL (126114)
1	84367832	84369044	1	83526079	84509050	45 min-24 h pH decline QTL (21558)
1	84367832	84369044	1	8728618	87184331	Drip loss QTL (7751)
1	84367832	84369044	1	8728618	87184331	Drip loss QTL (7763)
1	84367832	84369044	1	8728618	87184331	Drip loss QTL (7776)
1	84367832	84369044	1	8728618	87184331	Drip loss QTL (7815)
1	84367832	84369044	1	8728618	87184331	Drip loss QTL (8012)
1	84367832	84369044	1	8728618	87184331	Drip loss QTL (8043)
1	84367832	84369044	1	8728618	87184331	Drip loss QTL (8110)
1	84367832	84369044	1	8728618	87184331	Drip loss QTL (8154)
1	84367832	84369044	1	8728618	87184331	Drip loss QTL (8349)
1	84367832	84369044	1	8728618	87184331	Drip loss QTL (8411)
1	84367832	84369044	1	8728618	87184331	Drip loss QTL (8562)
1	84368460	84369062	1	11830368	116064120	HDL cholesterol QTL (7702)
1	84368460	84369062	1	24647055	119841750	Carcass weight (hot) QTL (16901)
1	84368460	84369062	1	35389848	120316411	Backfat at last rib QTL (16831)
1	84368460	84369062	1	35389848	169149638	Dressing percentage QTL (3222)
1	84368460	84369062	1	36144885	105086765	Estimated carcass lean content QTL (5960)
1	84368460	84369062	1	36144885	154329026	Backfat at tenth rib QTL (5672)
1	84368460	84369062	1	36144885	154329026	Side fat thickness QTL (5675)
1	84368460	84369062	1	48054350	117332062	Marbling QTL (4019)
1	84368460	84369062	1	52874641	130756529	Carcass weight (hot) QTL (16859)
1	84368460	84369062	1	52874641	169149638	Backfat weight QTL (12725)
1	84368460	84369062	1	52874641	169149638	Carcass weight (cold) QTL (12711)
1	84368460	84369062	1	52874641	169149638	External fat on ham QTL (12719)
1	84368460	84369062	1	52874641	169149638	Feed intake QTL (871)
1	84368460	84369062	1	52874641	169149638	Head weight QTL (860)
1	84368460	84369062	1	52874641	169149638	Liver weight QTL (872)
1	84368460	84369062	1	62261447	133275468	Average daily gain QTL (3673)
1	84368460	84369062	1	62261447	133275468	backfat at P2 position QTL (4107)
1	84368460	84369062	1	62261447	133275468	backfat at P2 position QTL (4108)
1	84368460	84369062	1	62261447	133275468	Carcass weight (hot) QTL (3695)
1	84368460	84369062	1	62261447	133275468	Lean meat percentage QTL (4109)
1	84368460	84369062	1	62261447	133275468	PH for Longissmus dorsi QTL (3693)
1	84368460	84369062	1	62261447	133275468	PH for Longissmus dorsi QTL (3694)
1	84368460	84369062	1	62261447	133275468	PH for Longissmus dorsi QTL (4110)
1	84368460	84369062	1	62261447	162073157	Average daily gain QTL (329)
1	84368460	84369062	1	72534652	95300134	Top line conformation QTL (126114)
1	84368460	84369062	1	83526079	84509050	45 min-24 h pH decline QTL (21558)
1	84368460	84369062	1	8728618	87184331	Drip loss QTL (7751)
1	84368460	84369062	1	8728618	87184331	Drip loss QTL (7763)
1	84368460	84369062	1	8728618	87184331	Drip loss QTL (7776)
1	84368460	84369062	1	8728618	87184331	Drip loss QTL (7815)
1	84368460	84369062	1	8728618	87184331	Drip loss QTL (8012)
1	84368460	84369062	1	8728618	87184331	Drip loss QTL (8043)
1	84368460	84369062	1	8728618	87184331	Drip loss QTL (8110)
1	84368460	84369062	1	8728618	87184331	Drip loss QTL (8154)
1	84368460	84369062	1	8728618	87184331	Drip loss QTL (8349)
1	84368460	84369062	1	8728618	87184331	Drip loss QTL (8411)
1	84368460	84369062	1	8728618	87184331	Drip loss QTL (8562)
1	84369066	84369672	1	11830368	116064120	HDL cholesterol QTL (7702)
1	84369066	84369672	1	24647055	119841750	Carcass weight (hot) QTL (16901)
1	84369066	84369672	1	35389848	120316411	Backfat at last rib QTL (16831)
1	84369066	84369672	1	35389848	169149638	Dressing percentage QTL (3222)
1	84369066	84369672	1	36144885	105086765	Estimated carcass lean content QTL (5960)
1	84369066	84369672	1	36144885	154329026	Backfat at tenth rib QTL (5672)
1	84369066	84369672	1	36144885	154329026	Side fat thickness QTL (5675)
1	84369066	84369672	1	48054350	117332062	Marbling QTL (4019)
1	84369066	84369672	1	52874641	130756529	Carcass weight (hot) QTL (16859)
1	84369066	84369672	1	52874641	169149638	Backfat weight QTL (12725)
1	84369066	84369672	1	52874641	169149638	Carcass weight (cold) QTL (12711)
1	84369066	84369672	1	52874641	169149638	External fat on ham QTL (12719)
1	84369066	84369672	1	52874641	169149638	Feed intake QTL (871)
1	84369066	84369672	1	52874641	169149638	Head weight QTL (860)
1	84369066	84369672	1	52874641	169149638	Liver weight QTL (872)
1	84369066	84369672	1	62261447	133275468	Average daily gain QTL (3673)
1	84369066	84369672	1	62261447	133275468	backfat at P2 position QTL (4107)
1	84369066	84369672	1	62261447	133275468	backfat at P2 position QTL (4108)
1	84369066	84369672	1	62261447	133275468	Carcass weight (hot) QTL (3695)
1	84369066	84369672	1	62261447	133275468	Lean meat percentage QTL (4109)
1	84369066	84369672	1	62261447	133275468	PH for Longissmus dorsi QTL (3693)
1	84369066	84369672	1	62261447	133275468	PH for Longissmus dorsi QTL (3694)
1	84369066	84369672	1	62261447	133275468	PH for Longissmus dorsi QTL (4110)
1	84369066	84369672	1	62261447	162073157	Average daily gain QTL (329)
1	84369066	84369672	1	72534652	95300134	Top line conformation QTL (126114)
1	84369066	84369672	1	83526079	84509050	45 min-24 h pH decline QTL (21558)
1	84369066	84369672	1	8728618	87184331	Drip loss QTL (7751)
1	84369066	84369672	1	8728618	87184331	Drip loss QTL (7763)
1	84369066	84369672	1	8728618	87184331	Drip loss QTL (7776)
1	84369066	84369672	1	8728618	87184331	Drip loss QTL (7815)
1	84369066	84369672	1	8728618	87184331	Drip loss QTL (8012)
1	84369066	84369672	1	8728618	87184331	Drip loss QTL (8043)
1	84369066	84369672	1	8728618	87184331	Drip loss QTL (8110)
1	84369066	84369672	1	8728618	87184331	Drip loss QTL (8154)
1	84369066	84369672	1	8728618	87184331	Drip loss QTL (8349)
1	84369066	84369672	1	8728618	87184331	Drip loss QTL (8411)
1	84369066	84369672	1	8728618	87184331	Drip loss QTL (8562)
1	84887780	84888421	1	11830368	116064120	HDL cholesterol QTL (7702)
1	84887780	84888421	1	24647055	119841750	Carcass weight (hot) QTL (16901)
1	84887780	84888421	1	35389848	120316411	Backfat at last rib QTL (16831)
1	84887780	84888421	1	35389848	169149638	Dressing percentage QTL (3222)
1	84887780	84888421	1	36144885	105086765	Estimated carcass lean content QTL (5960)
1	84887780	84888421	1	36144885	154329026	Backfat at tenth rib QTL (5672)
1	84887780	84888421	1	36144885	154329026	Side fat thickness QTL (5675)
1	84887780	84888421	1	48054350	117332062	Marbling QTL (4019)
1	84887780	84888421	1	52874641	130756529	Carcass weight (hot) QTL (16859)
1	84887780	84888421	1	52874641	169149638	Backfat weight QTL (12725)
1	84887780	84888421	1	52874641	169149638	Carcass weight (cold) QTL (12711)
1	84887780	84888421	1	52874641	169149638	External fat on ham QTL (12719)
1	84887780	84888421	1	52874641	169149638	Feed intake QTL (871)
1	84887780	84888421	1	52874641	169149638	Head weight QTL (860)
1	84887780	84888421	1	52874641	169149638	Liver weight QTL (872)
1	84887780	84888421	1	62261447	133275468	Average daily gain QTL (3673)
1	84887780	84888421	1	62261447	133275468	backfat at P2 position QTL (4107)
1	84887780	84888421	1	62261447	133275468	backfat at P2 position QTL (4108)
1	84887780	84888421	1	62261447	133275468	Carcass weight (hot) QTL (3695)
1	84887780	84888421	1	62261447	133275468	Lean meat percentage QTL (4109)
1	84887780	84888421	1	62261447	133275468	PH for Longissmus dorsi QTL (3693)
1	84887780	84888421	1	62261447	133275468	PH for Longissmus dorsi QTL (3694)
1	84887780	84888421	1	62261447	133275468	PH for Longissmus dorsi QTL (4110)
1	84887780	84888421	1	62261447	162073157	Average daily gain QTL (329)
1	84887780	84888421	1	72534652	95300134	Top line conformation QTL (126114)
1	84887780	84888421	1	8728618	87184331	Drip loss QTL (7751)
1	84887780	84888421	1	8728618	87184331	Drip loss QTL (7763)
1	84887780	84888421	1	8728618	87184331	Drip loss QTL (7776)
1	84887780	84888421	1	8728618	87184331	Drip loss QTL (7815)
1	84887780	84888421	1	8728618	87184331	Drip loss QTL (8012)
1	84887780	84888421	1	8728618	87184331	Drip loss QTL (8043)
1	84887780	84888421	1	8728618	87184331	Drip loss QTL (8110)
1	84887780	84888421	1	8728618	87184331	Drip loss QTL (8154)
1	84887780	84888421	1	8728618	87184331	Drip loss QTL (8349)
1	84887780	84888421	1	8728618	87184331	Drip loss QTL (8411)
1	84887780	84888421	1	8728618	87184331	Drip loss QTL (8562)
1	85291349	85292613	1	11830368	116064120	HDL cholesterol QTL (7702)
1	85291349	85292613	1	24647055	119841750	Carcass weight (hot) QTL (16901)
1	85291349	85292613	1	35389848	120316411	Backfat at last rib QTL (16831)
1	85291349	85292613	1	35389848	169149638	Dressing percentage QTL (3222)
1	85291349	85292613	1	36144885	105086765	Estimated carcass lean content QTL (5960)
1	85291349	85292613	1	36144885	154329026	Backfat at tenth rib QTL (5672)
1	85291349	85292613	1	36144885	154329026	Side fat thickness QTL (5675)
1	85291349	85292613	1	48054350	117332062	Marbling QTL (4019)
1	85291349	85292613	1	52874641	130756529	Carcass weight (hot) QTL (16859)
1	85291349	85292613	1	52874641	169149638	Backfat weight QTL (12725)
1	85291349	85292613	1	52874641	169149638	Carcass weight (cold) QTL (12711)
1	85291349	85292613	1	52874641	169149638	External fat on ham QTL (12719)
1	85291349	85292613	1	52874641	169149638	Feed intake QTL (871)
1	85291349	85292613	1	52874641	169149638	Head weight QTL (860)
1	85291349	85292613	1	52874641	169149638	Liver weight QTL (872)
1	85291349	85292613	1	62261447	133275468	Average daily gain QTL (3673)
1	85291349	85292613	1	62261447	133275468	backfat at P2 position QTL (4107)
1	85291349	85292613	1	62261447	133275468	backfat at P2 position QTL (4108)
1	85291349	85292613	1	62261447	133275468	Carcass weight (hot) QTL (3695)
1	85291349	85292613	1	62261447	133275468	Lean meat percentage QTL (4109)
1	85291349	85292613	1	62261447	133275468	PH for Longissmus dorsi QTL (3693)
1	85291349	85292613	1	62261447	133275468	PH for Longissmus dorsi QTL (3694)
1	85291349	85292613	1	62261447	133275468	PH for Longissmus dorsi QTL (4110)
1	85291349	85292613	1	62261447	162073157	Average daily gain QTL (329)
1	85291349	85292613	1	72534652	95300134	Top line conformation QTL (126114)
1	85291349	85292613	1	8728618	87184331	Drip loss QTL (7751)
1	85291349	85292613	1	8728618	87184331	Drip loss QTL (7763)
1	85291349	85292613	1	8728618	87184331	Drip loss QTL (7776)
1	85291349	85292613	1	8728618	87184331	Drip loss QTL (7815)
1	85291349	85292613	1	8728618	87184331	Drip loss QTL (8012)
1	85291349	85292613	1	8728618	87184331	Drip loss QTL (8043)
1	85291349	85292613	1	8728618	87184331	Drip loss QTL (8110)
1	85291349	85292613	1	8728618	87184331	Drip loss QTL (8154)
1	85291349	85292613	1	8728618	87184331	Drip loss QTL (8349)
1	85291349	85292613	1	8728618	87184331	Drip loss QTL (8411)
1	85291349	85292613	1	8728618	87184331	Drip loss QTL (8562)
1	85291376	85292598	1	11830368	116064120	HDL cholesterol QTL (7702)
1	85291376	85292598	1	24647055	119841750	Carcass weight (hot) QTL (16901)
1	85291376	85292598	1	35389848	120316411	Backfat at last rib QTL (16831)
1	85291376	85292598	1	35389848	169149638	Dressing percentage QTL (3222)
1	85291376	85292598	1	36144885	105086765	Estimated carcass lean content QTL (5960)
1	85291376	85292598	1	36144885	154329026	Backfat at tenth rib QTL (5672)
1	85291376	85292598	1	36144885	154329026	Side fat thickness QTL (5675)
1	85291376	85292598	1	48054350	117332062	Marbling QTL (4019)
1	85291376	85292598	1	52874641	130756529	Carcass weight (hot) QTL (16859)
1	85291376	85292598	1	52874641	169149638	Backfat weight QTL (12725)
1	85291376	85292598	1	52874641	169149638	Carcass weight (cold) QTL (12711)
1	85291376	85292598	1	52874641	169149638	External fat on ham QTL (12719)
1	85291376	85292598	1	52874641	169149638	Feed intake QTL (871)
1	85291376	85292598	1	52874641	169149638	Head weight QTL (860)
1	85291376	85292598	1	52874641	169149638	Liver weight QTL (872)
1	85291376	85292598	1	62261447	133275468	Average daily gain QTL (3673)
1	85291376	85292598	1	62261447	133275468	backfat at P2 position QTL (4107)
1	85291376	85292598	1	62261447	133275468	backfat at P2 position QTL (4108)
1	85291376	85292598	1	62261447	133275468	Carcass weight (hot) QTL (3695)
1	85291376	85292598	1	62261447	133275468	Lean meat percentage QTL (4109)
1	85291376	85292598	1	62261447	133275468	PH for Longissmus dorsi QTL (3693)
1	85291376	85292598	1	62261447	133275468	PH for Longissmus dorsi QTL (3694)
1	85291376	85292598	1	62261447	133275468	PH for Longissmus dorsi QTL (4110)
1	85291376	85292598	1	62261447	162073157	Average daily gain QTL (329)
1	85291376	85292598	1	72534652	95300134	Top line conformation QTL (126114)
1	85291376	85292598	1	8728618	87184331	Drip loss QTL (7751)
1	85291376	85292598	1	8728618	87184331	Drip loss QTL (7763)
1	85291376	85292598	1	8728618	87184331	Drip loss QTL (7776)
1	85291376	85292598	1	8728618	87184331	Drip loss QTL (7815)
1	85291376	85292598	1	8728618	87184331	Drip loss QTL (8012)
1	85291376	85292598	1	8728618	87184331	Drip loss QTL (8043)
1	85291376	85292598	1	8728618	87184331	Drip loss QTL (8110)
1	85291376	85292598	1	8728618	87184331	Drip loss QTL (8154)
1	85291376	85292598	1	8728618	87184331	Drip loss QTL (8349)
1	85291376	85292598	1	8728618	87184331	Drip loss QTL (8411)
1	85291376	85292598	1	8728618	87184331	Drip loss QTL (8562)
1	85417350	85417949	1	11830368	116064120	HDL cholesterol QTL (7702)
1	85417350	85417949	1	24647055	119841750	Carcass weight (hot) QTL (16901)
1	85417350	85417949	1	35389848	120316411	Backfat at last rib QTL (16831)
1	85417350	85417949	1	35389848	169149638	Dressing percentage QTL (3222)
1	85417350	85417949	1	36144885	105086765	Estimated carcass lean content QTL (5960)
1	85417350	85417949	1	36144885	154329026	Backfat at tenth rib QTL (5672)
1	85417350	85417949	1	36144885	154329026	Side fat thickness QTL (5675)
1	85417350	85417949	1	48054350	117332062	Marbling QTL (4019)
1	85417350	85417949	1	52874641	130756529	Carcass weight (hot) QTL (16859)
1	85417350	85417949	1	52874641	169149638	Backfat weight QTL (12725)
1	85417350	85417949	1	52874641	169149638	Carcass weight (cold) QTL (12711)
1	85417350	85417949	1	52874641	169149638	External fat on ham QTL (12719)
1	85417350	85417949	1	52874641	169149638	Feed intake QTL (871)
1	85417350	85417949	1	52874641	169149638	Head weight QTL (860)
1	85417350	85417949	1	52874641	169149638	Liver weight QTL (872)
1	85417350	85417949	1	62261447	133275468	Average daily gain QTL (3673)
1	85417350	85417949	1	62261447	133275468	backfat at P2 position QTL (4107)
1	85417350	85417949	1	62261447	133275468	backfat at P2 position QTL (4108)
1	85417350	85417949	1	62261447	133275468	Carcass weight (hot) QTL (3695)
1	85417350	85417949	1	62261447	133275468	Lean meat percentage QTL (4109)
1	85417350	85417949	1	62261447	133275468	PH for Longissmus dorsi QTL (3693)
1	85417350	85417949	1	62261447	133275468	PH for Longissmus dorsi QTL (3694)
1	85417350	85417949	1	62261447	133275468	PH for Longissmus dorsi QTL (4110)
1	85417350	85417949	1	62261447	162073157	Average daily gain QTL (329)
1	85417350	85417949	1	72534652	95300134	Top line conformation QTL (126114)
1	85417350	85417949	1	85393451	86269854	Lumbar vertebra number QTL (64697)
1	85417350	85417949	1	8728618	87184331	Drip loss QTL (7751)
1	85417350	85417949	1	8728618	87184331	Drip loss QTL (7763)
1	85417350	85417949	1	8728618	87184331	Drip loss QTL (7776)
1	85417350	85417949	1	8728618	87184331	Drip loss QTL (7815)
1	85417350	85417949	1	8728618	87184331	Drip loss QTL (8012)
1	85417350	85417949	1	8728618	87184331	Drip loss QTL (8043)
1	85417350	85417949	1	8728618	87184331	Drip loss QTL (8110)
1	85417350	85417949	1	8728618	87184331	Drip loss QTL (8154)
1	85417350	85417949	1	8728618	87184331	Drip loss QTL (8349)
1	85417350	85417949	1	8728618	87184331	Drip loss QTL (8411)
1	85417350	85417949	1	8728618	87184331	Drip loss QTL (8562)
1	85417951	85418558	1	11830368	116064120	HDL cholesterol QTL (7702)
1	85417951	85418558	1	24647055	119841750	Carcass weight (hot) QTL (16901)
1	85417951	85418558	1	35389848	120316411	Backfat at last rib QTL (16831)
1	85417951	85418558	1	35389848	169149638	Dressing percentage QTL (3222)
1	85417951	85418558	1	36144885	105086765	Estimated carcass lean content QTL (5960)
1	85417951	85418558	1	36144885	154329026	Backfat at tenth rib QTL (5672)
1	85417951	85418558	1	36144885	154329026	Side fat thickness QTL (5675)
1	85417951	85418558	1	48054350	117332062	Marbling QTL (4019)
1	85417951	85418558	1	52874641	130756529	Carcass weight (hot) QTL (16859)
1	85417951	85418558	1	52874641	169149638	Backfat weight QTL (12725)
1	85417951	85418558	1	52874641	169149638	Carcass weight (cold) QTL (12711)
1	85417951	85418558	1	52874641	169149638	External fat on ham QTL (12719)
1	85417951	85418558	1	52874641	169149638	Feed intake QTL (871)
1	85417951	85418558	1	52874641	169149638	Head weight QTL (860)
1	85417951	85418558	1	52874641	169149638	Liver weight QTL (872)
1	85417951	85418558	1	62261447	133275468	Average daily gain QTL (3673)
1	85417951	85418558	1	62261447	133275468	backfat at P2 position QTL (4107)
1	85417951	85418558	1	62261447	133275468	backfat at P2 position QTL (4108)
1	85417951	85418558	1	62261447	133275468	Carcass weight (hot) QTL (3695)
1	85417951	85418558	1	62261447	133275468	Lean meat percentage QTL (4109)
1	85417951	85418558	1	62261447	133275468	PH for Longissmus dorsi QTL (3693)
1	85417951	85418558	1	62261447	133275468	PH for Longissmus dorsi QTL (3694)
1	85417951	85418558	1	62261447	133275468	PH for Longissmus dorsi QTL (4110)
1	85417951	85418558	1	62261447	162073157	Average daily gain QTL (329)
1	85417951	85418558	1	72534652	95300134	Top line conformation QTL (126114)
1	85417951	85418558	1	85393451	86269854	Lumbar vertebra number QTL (64697)
1	85417951	85418558	1	8728618	87184331	Drip loss QTL (7751)
1	85417951	85418558	1	8728618	87184331	Drip loss QTL (7763)
1	85417951	85418558	1	8728618	87184331	Drip loss QTL (7776)
1	85417951	85418558	1	8728618	87184331	Drip loss QTL (7815)
1	85417951	85418558	1	8728618	87184331	Drip loss QTL (8012)
1	85417951	85418558	1	8728618	87184331	Drip loss QTL (8043)
1	85417951	85418558	1	8728618	87184331	Drip loss QTL (8110)
1	85417951	85418558	1	8728618	87184331	Drip loss QTL (8154)
1	85417951	85418558	1	8728618	87184331	Drip loss QTL (8349)
1	85417951	85418558	1	8728618	87184331	Drip loss QTL (8411)
1	85417951	85418558	1	8728618	87184331	Drip loss QTL (8562)
1	85417961	85418565	1	11830368	116064120	HDL cholesterol QTL (7702)
1	85417961	85418565	1	24647055	119841750	Carcass weight (hot) QTL (16901)
1	85417961	85418565	1	35389848	120316411	Backfat at last rib QTL (16831)
1	85417961	85418565	1	35389848	169149638	Dressing percentage QTL (3222)
1	85417961	85418565	1	36144885	105086765	Estimated carcass lean content QTL (5960)
1	85417961	85418565	1	36144885	154329026	Backfat at tenth rib QTL (5672)
1	85417961	85418565	1	36144885	154329026	Side fat thickness QTL (5675)
1	85417961	85418565	1	48054350	117332062	Marbling QTL (4019)
1	85417961	85418565	1	52874641	130756529	Carcass weight (hot) QTL (16859)
1	85417961	85418565	1	52874641	169149638	Backfat weight QTL (12725)
1	85417961	85418565	1	52874641	169149638	Carcass weight (cold) QTL (12711)
1	85417961	85418565	1	52874641	169149638	External fat on ham QTL (12719)
1	85417961	85418565	1	52874641	169149638	Feed intake QTL (871)
1	85417961	85418565	1	52874641	169149638	Head weight QTL (860)
1	85417961	85418565	1	52874641	169149638	Liver weight QTL (872)
1	85417961	85418565	1	62261447	133275468	Average daily gain QTL (3673)
1	85417961	85418565	1	62261447	133275468	backfat at P2 position QTL (4107)
1	85417961	85418565	1	62261447	133275468	backfat at P2 position QTL (4108)
1	85417961	85418565	1	62261447	133275468	Carcass weight (hot) QTL (3695)
1	85417961	85418565	1	62261447	133275468	Lean meat percentage QTL (4109)
1	85417961	85418565	1	62261447	133275468	PH for Longissmus dorsi QTL (3693)
1	85417961	85418565	1	62261447	133275468	PH for Longissmus dorsi QTL (3694)
1	85417961	85418565	1	62261447	133275468	PH for Longissmus dorsi QTL (4110)
1	85417961	85418565	1	62261447	162073157	Average daily gain QTL (329)
1	85417961	85418565	1	72534652	95300134	Top line conformation QTL (126114)
1	85417961	85418565	1	85393451	86269854	Lumbar vertebra number QTL (64697)
1	85417961	85418565	1	8728618	87184331	Drip loss QTL (7751)
1	85417961	85418565	1	8728618	87184331	Drip loss QTL (7763)
1	85417961	85418565	1	8728618	87184331	Drip loss QTL (7776)
1	85417961	85418565	1	8728618	87184331	Drip loss QTL (7815)
1	85417961	85418565	1	8728618	87184331	Drip loss QTL (8012)
1	85417961	85418565	1	8728618	87184331	Drip loss QTL (8043)
1	85417961	85418565	1	8728618	87184331	Drip loss QTL (8110)
1	85417961	85418565	1	8728618	87184331	Drip loss QTL (8154)
1	85417961	85418565	1	8728618	87184331	Drip loss QTL (8349)
1	85417961	85418565	1	8728618	87184331	Drip loss QTL (8411)
1	85417961	85418565	1	8728618	87184331	Drip loss QTL (8562)
1	87808933	87809548	1	11830368	116064120	HDL cholesterol QTL (7702)
1	87808933	87809548	1	24647055	119841750	Carcass weight (hot) QTL (16901)
1	87808933	87809548	1	35389848	120316411	Backfat at last rib QTL (16831)
1	87808933	87809548	1	35389848	169149638	Dressing percentage QTL (3222)
1	87808933	87809548	1	36144885	105086765	Estimated carcass lean content QTL (5960)
1	87808933	87809548	1	36144885	154329026	Backfat at tenth rib QTL (5672)
1	87808933	87809548	1	36144885	154329026	Side fat thickness QTL (5675)
1	87808933	87809548	1	48054350	117332062	Marbling QTL (4019)
1	87808933	87809548	1	52874641	130756529	Carcass weight (hot) QTL (16859)
1	87808933	87809548	1	52874641	169149638	Backfat weight QTL (12725)
1	87808933	87809548	1	52874641	169149638	Carcass weight (cold) QTL (12711)
1	87808933	87809548	1	52874641	169149638	External fat on ham QTL (12719)
1	87808933	87809548	1	52874641	169149638	Feed intake QTL (871)
1	87808933	87809548	1	52874641	169149638	Head weight QTL (860)
1	87808933	87809548	1	52874641	169149638	Liver weight QTL (872)
1	87808933	87809548	1	62261447	133275468	Average daily gain QTL (3673)
1	87808933	87809548	1	62261447	133275468	backfat at P2 position QTL (4107)
1	87808933	87809548	1	62261447	133275468	backfat at P2 position QTL (4108)
1	87808933	87809548	1	62261447	133275468	Carcass weight (hot) QTL (3695)
1	87808933	87809548	1	62261447	133275468	Lean meat percentage QTL (4109)
1	87808933	87809548	1	62261447	133275468	PH for Longissmus dorsi QTL (3693)
1	87808933	87809548	1	62261447	133275468	PH for Longissmus dorsi QTL (3694)
1	87808933	87809548	1	62261447	133275468	PH for Longissmus dorsi QTL (4110)
1	87808933	87809548	1	62261447	162073157	Average daily gain QTL (329)
1	87808933	87809548	1	72534652	95300134	Top line conformation QTL (126114)
1	87808933	87809548	1	85842604	162073157	Ear area QTL (8885)
1	87808933	87809548	1	85842604	162073157	Ear area QTL (8886)
1	87808933	87809548	1	85842604	162073157	Ear weight QTL (8853)
1	87808933	87809548	1	85842604	162073157	Ear weight QTL (8854)
1	87808933	87809548	1	85842604	162073157	Teat number QTL (6481)
1	87808933	87809548	1	87184331	87850789	pH for Semimembranosus QTL (31518)
1	87808933	87809548	1	87184331	87850789	pH for Semimembranosus QTL (31519)
1	87809625	87810235	1	11830368	116064120	HDL cholesterol QTL (7702)
1	87809625	87810235	1	24647055	119841750	Carcass weight (hot) QTL (16901)
1	87809625	87810235	1	35389848	120316411	Backfat at last rib QTL (16831)
1	87809625	87810235	1	35389848	169149638	Dressing percentage QTL (3222)
1	87809625	87810235	1	36144885	105086765	Estimated carcass lean content QTL (5960)
1	87809625	87810235	1	36144885	154329026	Backfat at tenth rib QTL (5672)
1	87809625	87810235	1	36144885	154329026	Side fat thickness QTL (5675)
1	87809625	87810235	1	48054350	117332062	Marbling QTL (4019)
1	87809625	87810235	1	52874641	130756529	Carcass weight (hot) QTL (16859)
1	87809625	87810235	1	52874641	169149638	Backfat weight QTL (12725)
1	87809625	87810235	1	52874641	169149638	Carcass weight (cold) QTL (12711)
1	87809625	87810235	1	52874641	169149638	External fat on ham QTL (12719)
1	87809625	87810235	1	52874641	169149638	Feed intake QTL (871)
1	87809625	87810235	1	52874641	169149638	Head weight QTL (860)
1	87809625	87810235	1	52874641	169149638	Liver weight QTL (872)
1	87809625	87810235	1	62261447	133275468	Average daily gain QTL (3673)
1	87809625	87810235	1	62261447	133275468	backfat at P2 position QTL (4107)
1	87809625	87810235	1	62261447	133275468	backfat at P2 position QTL (4108)
1	87809625	87810235	1	62261447	133275468	Carcass weight (hot) QTL (3695)
1	87809625	87810235	1	62261447	133275468	Lean meat percentage QTL (4109)
1	87809625	87810235	1	62261447	133275468	PH for Longissmus dorsi QTL (3693)
1	87809625	87810235	1	62261447	133275468	PH for Longissmus dorsi QTL (3694)
1	87809625	87810235	1	62261447	133275468	PH for Longissmus dorsi QTL (4110)
1	87809625	87810235	1	62261447	162073157	Average daily gain QTL (329)
1	87809625	87810235	1	72534652	95300134	Top line conformation QTL (126114)
1	87809625	87810235	1	85842604	162073157	Ear area QTL (8885)
1	87809625	87810235	1	85842604	162073157	Ear area QTL (8886)
1	87809625	87810235	1	85842604	162073157	Ear weight QTL (8853)
1	87809625	87810235	1	85842604	162073157	Ear weight QTL (8854)
1	87809625	87810235	1	85842604	162073157	Teat number QTL (6481)
1	87809625	87810235	1	87184331	87850789	pH for Semimembranosus QTL (31518)
1	87809625	87810235	1	87184331	87850789	pH for Semimembranosus QTL (31519)
1	87809632	87810233	1	11830368	116064120	HDL cholesterol QTL (7702)
1	87809632	87810233	1	24647055	119841750	Carcass weight (hot) QTL (16901)
1	87809632	87810233	1	35389848	120316411	Backfat at last rib QTL (16831)
1	87809632	87810233	1	35389848	169149638	Dressing percentage QTL (3222)
1	87809632	87810233	1	36144885	105086765	Estimated carcass lean content QTL (5960)
1	87809632	87810233	1	36144885	154329026	Backfat at tenth rib QTL (5672)
1	87809632	87810233	1	36144885	154329026	Side fat thickness QTL (5675)
1	87809632	87810233	1	48054350	117332062	Marbling QTL (4019)
1	87809632	87810233	1	52874641	130756529	Carcass weight (hot) QTL (16859)
1	87809632	87810233	1	52874641	169149638	Backfat weight QTL (12725)
1	87809632	87810233	1	52874641	169149638	Carcass weight (cold) QTL (12711)
1	87809632	87810233	1	52874641	169149638	External fat on ham QTL (12719)
1	87809632	87810233	1	52874641	169149638	Feed intake QTL (871)
1	87809632	87810233	1	52874641	169149638	Head weight QTL (860)
1	87809632	87810233	1	52874641	169149638	Liver weight QTL (872)
1	87809632	87810233	1	62261447	133275468	Average daily gain QTL (3673)
1	87809632	87810233	1	62261447	133275468	backfat at P2 position QTL (4107)
1	87809632	87810233	1	62261447	133275468	backfat at P2 position QTL (4108)
1	87809632	87810233	1	62261447	133275468	Carcass weight (hot) QTL (3695)
1	87809632	87810233	1	62261447	133275468	Lean meat percentage QTL (4109)
1	87809632	87810233	1	62261447	133275468	PH for Longissmus dorsi QTL (3693)
1	87809632	87810233	1	62261447	133275468	PH for Longissmus dorsi QTL (3694)
1	87809632	87810233	1	62261447	133275468	PH for Longissmus dorsi QTL (4110)
1	87809632	87810233	1	62261447	162073157	Average daily gain QTL (329)
1	87809632	87810233	1	72534652	95300134	Top line conformation QTL (126114)
1	87809632	87810233	1	85842604	162073157	Ear area QTL (8885)
1	87809632	87810233	1	85842604	162073157	Ear area QTL (8886)
1	87809632	87810233	1	85842604	162073157	Ear weight QTL (8853)
1	87809632	87810233	1	85842604	162073157	Ear weight QTL (8854)
1	87809632	87810233	1	85842604	162073157	Teat number QTL (6481)
1	87809632	87810233	1	87184331	87850789	pH for Semimembranosus QTL (31518)
1	87809632	87810233	1	87184331	87850789	pH for Semimembranosus QTL (31519)
1	87905481	87906512	1	11830368	116064120	HDL cholesterol QTL (7702)
1	87905481	87906512	1	24647055	119841750	Carcass weight (hot) QTL (16901)
1	87905481	87906512	1	35389848	120316411	Backfat at last rib QTL (16831)
1	87905481	87906512	1	35389848	169149638	Dressing percentage QTL (3222)
1	87905481	87906512	1	36144885	105086765	Estimated carcass lean content QTL (5960)
1	87905481	87906512	1	36144885	154329026	Backfat at tenth rib QTL (5672)
1	87905481	87906512	1	36144885	154329026	Side fat thickness QTL (5675)
1	87905481	87906512	1	48054350	117332062	Marbling QTL (4019)
1	87905481	87906512	1	52874641	130756529	Carcass weight (hot) QTL (16859)
1	87905481	87906512	1	52874641	169149638	Backfat weight QTL (12725)
1	87905481	87906512	1	52874641	169149638	Carcass weight (cold) QTL (12711)
1	87905481	87906512	1	52874641	169149638	External fat on ham QTL (12719)
1	87905481	87906512	1	52874641	169149638	Feed intake QTL (871)
1	87905481	87906512	1	52874641	169149638	Head weight QTL (860)
1	87905481	87906512	1	52874641	169149638	Liver weight QTL (872)
1	87905481	87906512	1	62261447	133275468	Average daily gain QTL (3673)
1	87905481	87906512	1	62261447	133275468	backfat at P2 position QTL (4107)
1	87905481	87906512	1	62261447	133275468	backfat at P2 position QTL (4108)
1	87905481	87906512	1	62261447	133275468	Carcass weight (hot) QTL (3695)
1	87905481	87906512	1	62261447	133275468	Lean meat percentage QTL (4109)
1	87905481	87906512	1	62261447	133275468	PH for Longissmus dorsi QTL (3693)
1	87905481	87906512	1	62261447	133275468	PH for Longissmus dorsi QTL (3694)
1	87905481	87906512	1	62261447	133275468	PH for Longissmus dorsi QTL (4110)
1	87905481	87906512	1	62261447	162073157	Average daily gain QTL (329)
1	87905481	87906512	1	72534652	95300134	Top line conformation QTL (126114)
1	87905481	87906512	1	85842604	162073157	Ear area QTL (8885)
1	87905481	87906512	1	85842604	162073157	Ear area QTL (8886)
1	87905481	87906512	1	85842604	162073157	Ear weight QTL (8853)
1	87905481	87906512	1	85842604	162073157	Ear weight QTL (8854)
1	87905481	87906512	1	85842604	162073157	Teat number QTL (6481)
1	88920972	88921577	1	11830368	116064120	HDL cholesterol QTL (7702)
1	88920972	88921577	1	24647055	119841750	Carcass weight (hot) QTL (16901)
1	88920972	88921577	1	35389848	120316411	Backfat at last rib QTL (16831)
1	88920972	88921577	1	35389848	169149638	Dressing percentage QTL (3222)
1	88920972	88921577	1	36144885	105086765	Estimated carcass lean content QTL (5960)
1	88920972	88921577	1	36144885	154329026	Backfat at tenth rib QTL (5672)
1	88920972	88921577	1	36144885	154329026	Side fat thickness QTL (5675)
1	88920972	88921577	1	48054350	117332062	Marbling QTL (4019)
1	88920972	88921577	1	52874641	130756529	Carcass weight (hot) QTL (16859)
1	88920972	88921577	1	52874641	169149638	Backfat weight QTL (12725)
1	88920972	88921577	1	52874641	169149638	Carcass weight (cold) QTL (12711)
1	88920972	88921577	1	52874641	169149638	External fat on ham QTL (12719)
1	88920972	88921577	1	52874641	169149638	Feed intake QTL (871)
1	88920972	88921577	1	52874641	169149638	Head weight QTL (860)
1	88920972	88921577	1	52874641	169149638	Liver weight QTL (872)
1	88920972	88921577	1	62261447	133275468	Average daily gain QTL (3673)
1	88920972	88921577	1	62261447	133275468	backfat at P2 position QTL (4107)
1	88920972	88921577	1	62261447	133275468	backfat at P2 position QTL (4108)
1	88920972	88921577	1	62261447	133275468	Carcass weight (hot) QTL (3695)
1	88920972	88921577	1	62261447	133275468	Lean meat percentage QTL (4109)
1	88920972	88921577	1	62261447	133275468	PH for Longissmus dorsi QTL (3693)
1	88920972	88921577	1	62261447	133275468	PH for Longissmus dorsi QTL (3694)
1	88920972	88921577	1	62261447	133275468	PH for Longissmus dorsi QTL (4110)
1	88920972	88921577	1	62261447	162073157	Average daily gain QTL (329)
1	88920972	88921577	1	72534652	95300134	Top line conformation QTL (126114)
1	88920972	88921577	1	85842604	162073157	Ear area QTL (8885)
1	88920972	88921577	1	85842604	162073157	Ear area QTL (8886)
1	88920972	88921577	1	85842604	162073157	Ear weight QTL (8853)
1	88920972	88921577	1	85842604	162073157	Ear weight QTL (8854)
1	88920972	88921577	1	85842604	162073157	Teat number QTL (6481)
1	88921616	88922828	1	11830368	116064120	HDL cholesterol QTL (7702)
1	88921616	88922828	1	24647055	119841750	Carcass weight (hot) QTL (16901)
1	88921616	88922828	1	35389848	120316411	Backfat at last rib QTL (16831)
1	88921616	88922828	1	35389848	169149638	Dressing percentage QTL (3222)
1	88921616	88922828	1	36144885	105086765	Estimated carcass lean content QTL (5960)
1	88921616	88922828	1	36144885	154329026	Backfat at tenth rib QTL (5672)
1	88921616	88922828	1	36144885	154329026	Side fat thickness QTL (5675)
1	88921616	88922828	1	48054350	117332062	Marbling QTL (4019)
1	88921616	88922828	1	52874641	130756529	Carcass weight (hot) QTL (16859)
1	88921616	88922828	1	52874641	169149638	Backfat weight QTL (12725)
1	88921616	88922828	1	52874641	169149638	Carcass weight (cold) QTL (12711)
1	88921616	88922828	1	52874641	169149638	External fat on ham QTL (12719)
1	88921616	88922828	1	52874641	169149638	Feed intake QTL (871)
1	88921616	88922828	1	52874641	169149638	Head weight QTL (860)
1	88921616	88922828	1	52874641	169149638	Liver weight QTL (872)
1	88921616	88922828	1	62261447	133275468	Average daily gain QTL (3673)
1	88921616	88922828	1	62261447	133275468	backfat at P2 position QTL (4107)
1	88921616	88922828	1	62261447	133275468	backfat at P2 position QTL (4108)
1	88921616	88922828	1	62261447	133275468	Carcass weight (hot) QTL (3695)
1	88921616	88922828	1	62261447	133275468	Lean meat percentage QTL (4109)
1	88921616	88922828	1	62261447	133275468	PH for Longissmus dorsi QTL (3693)
1	88921616	88922828	1	62261447	133275468	PH for Longissmus dorsi QTL (3694)
1	88921616	88922828	1	62261447	133275468	PH for Longissmus dorsi QTL (4110)
1	88921616	88922828	1	62261447	162073157	Average daily gain QTL (329)
1	88921616	88922828	1	72534652	95300134	Top line conformation QTL (126114)
1	88921616	88922828	1	85842604	162073157	Ear area QTL (8885)
1	88921616	88922828	1	85842604	162073157	Ear area QTL (8886)
1	88921616	88922828	1	85842604	162073157	Ear weight QTL (8853)
1	88921616	88922828	1	85842604	162073157	Ear weight QTL (8854)
1	88921616	88922828	1	85842604	162073157	Teat number QTL (6481)
1	91051852	91053236	1	11830368	116064120	HDL cholesterol QTL (7702)
1	91051852	91053236	1	24647055	119841750	Carcass weight (hot) QTL (16901)
1	91051852	91053236	1	35389848	120316411	Backfat at last rib QTL (16831)
1	91051852	91053236	1	35389848	169149638	Dressing percentage QTL (3222)
1	91051852	91053236	1	36144885	105086765	Estimated carcass lean content QTL (5960)
1	91051852	91053236	1	36144885	154329026	Backfat at tenth rib QTL (5672)
1	91051852	91053236	1	36144885	154329026	Side fat thickness QTL (5675)
1	91051852	91053236	1	48054350	117332062	Marbling QTL (4019)
1	91051852	91053236	1	52874641	130756529	Carcass weight (hot) QTL (16859)
1	91051852	91053236	1	52874641	169149638	Backfat weight QTL (12725)
1	91051852	91053236	1	52874641	169149638	Carcass weight (cold) QTL (12711)
1	91051852	91053236	1	52874641	169149638	External fat on ham QTL (12719)
1	91051852	91053236	1	52874641	169149638	Feed intake QTL (871)
1	91051852	91053236	1	52874641	169149638	Head weight QTL (860)
1	91051852	91053236	1	52874641	169149638	Liver weight QTL (872)
1	91051852	91053236	1	62261447	133275468	Average daily gain QTL (3673)
1	91051852	91053236	1	62261447	133275468	backfat at P2 position QTL (4107)
1	91051852	91053236	1	62261447	133275468	backfat at P2 position QTL (4108)
1	91051852	91053236	1	62261447	133275468	Carcass weight (hot) QTL (3695)
1	91051852	91053236	1	62261447	133275468	Lean meat percentage QTL (4109)
1	91051852	91053236	1	62261447	133275468	PH for Longissmus dorsi QTL (3693)
1	91051852	91053236	1	62261447	133275468	PH for Longissmus dorsi QTL (3694)
1	91051852	91053236	1	62261447	133275468	PH for Longissmus dorsi QTL (4110)
1	91051852	91053236	1	62261447	162073157	Average daily gain QTL (329)
1	91051852	91053236	1	72534652	95300134	Top line conformation QTL (126114)
1	91051852	91053236	1	85842604	162073157	Ear area QTL (8885)
1	91051852	91053236	1	85842604	162073157	Ear area QTL (8886)
1	91051852	91053236	1	85842604	162073157	Ear weight QTL (8853)
1	91051852	91053236	1	85842604	162073157	Ear weight QTL (8854)
1	91051852	91053236	1	85842604	162073157	Teat number QTL (6481)
1	91624916	91626225	1	11830368	116064120	HDL cholesterol QTL (7702)
1	91624916	91626225	1	24647055	119841750	Carcass weight (hot) QTL (16901)
1	91624916	91626225	1	35389848	120316411	Backfat at last rib QTL (16831)
1	91624916	91626225	1	35389848	169149638	Dressing percentage QTL (3222)
1	91624916	91626225	1	36144885	105086765	Estimated carcass lean content QTL (5960)
1	91624916	91626225	1	36144885	154329026	Backfat at tenth rib QTL (5672)
1	91624916	91626225	1	36144885	154329026	Side fat thickness QTL (5675)
1	91624916	91626225	1	48054350	117332062	Marbling QTL (4019)
1	91624916	91626225	1	52874641	130756529	Carcass weight (hot) QTL (16859)
1	91624916	91626225	1	52874641	169149638	Backfat weight QTL (12725)
1	91624916	91626225	1	52874641	169149638	Carcass weight (cold) QTL (12711)
1	91624916	91626225	1	52874641	169149638	External fat on ham QTL (12719)
1	91624916	91626225	1	52874641	169149638	Feed intake QTL (871)
1	91624916	91626225	1	52874641	169149638	Head weight QTL (860)
1	91624916	91626225	1	52874641	169149638	Liver weight QTL (872)
1	91624916	91626225	1	62261447	133275468	Average daily gain QTL (3673)
1	91624916	91626225	1	62261447	133275468	backfat at P2 position QTL (4107)
1	91624916	91626225	1	62261447	133275468	backfat at P2 position QTL (4108)
1	91624916	91626225	1	62261447	133275468	Carcass weight (hot) QTL (3695)
1	91624916	91626225	1	62261447	133275468	Lean meat percentage QTL (4109)
1	91624916	91626225	1	62261447	133275468	PH for Longissmus dorsi QTL (3693)
1	91624916	91626225	1	62261447	133275468	PH for Longissmus dorsi QTL (3694)
1	91624916	91626225	1	62261447	133275468	PH for Longissmus dorsi QTL (4110)
1	91624916	91626225	1	62261447	162073157	Average daily gain QTL (329)
1	91624916	91626225	1	72534652	95300134	Top line conformation QTL (126114)
1	91624916	91626225	1	85842604	162073157	Ear area QTL (8885)
1	91624916	91626225	1	85842604	162073157	Ear area QTL (8886)
1	91624916	91626225	1	85842604	162073157	Ear weight QTL (8853)
1	91624916	91626225	1	85842604	162073157	Ear weight QTL (8854)
1	91624916	91626225	1	85842604	162073157	Teat number QTL (6481)
1	91625000	91625611	1	11830368	116064120	HDL cholesterol QTL (7702)
1	91625000	91625611	1	24647055	119841750	Carcass weight (hot) QTL (16901)
1	91625000	91625611	1	35389848	120316411	Backfat at last rib QTL (16831)
1	91625000	91625611	1	35389848	169149638	Dressing percentage QTL (3222)
1	91625000	91625611	1	36144885	105086765	Estimated carcass lean content QTL (5960)
1	91625000	91625611	1	36144885	154329026	Backfat at tenth rib QTL (5672)
1	91625000	91625611	1	36144885	154329026	Side fat thickness QTL (5675)
1	91625000	91625611	1	48054350	117332062	Marbling QTL (4019)
1	91625000	91625611	1	52874641	130756529	Carcass weight (hot) QTL (16859)
1	91625000	91625611	1	52874641	169149638	Backfat weight QTL (12725)
1	91625000	91625611	1	52874641	169149638	Carcass weight (cold) QTL (12711)
1	91625000	91625611	1	52874641	169149638	External fat on ham QTL (12719)
1	91625000	91625611	1	52874641	169149638	Feed intake QTL (871)
1	91625000	91625611	1	52874641	169149638	Head weight QTL (860)
1	91625000	91625611	1	52874641	169149638	Liver weight QTL (872)
1	91625000	91625611	1	62261447	133275468	Average daily gain QTL (3673)
1	91625000	91625611	1	62261447	133275468	backfat at P2 position QTL (4107)
1	91625000	91625611	1	62261447	133275468	backfat at P2 position QTL (4108)
1	91625000	91625611	1	62261447	133275468	Carcass weight (hot) QTL (3695)
1	91625000	91625611	1	62261447	133275468	Lean meat percentage QTL (4109)
1	91625000	91625611	1	62261447	133275468	PH for Longissmus dorsi QTL (3693)
1	91625000	91625611	1	62261447	133275468	PH for Longissmus dorsi QTL (3694)
1	91625000	91625611	1	62261447	133275468	PH for Longissmus dorsi QTL (4110)
1	91625000	91625611	1	62261447	162073157	Average daily gain QTL (329)
1	91625000	91625611	1	72534652	95300134	Top line conformation QTL (126114)
1	91625000	91625611	1	85842604	162073157	Ear area QTL (8885)
1	91625000	91625611	1	85842604	162073157	Ear area QTL (8886)
1	91625000	91625611	1	85842604	162073157	Ear weight QTL (8853)
1	91625000	91625611	1	85842604	162073157	Ear weight QTL (8854)
1	91625000	91625611	1	85842604	162073157	Teat number QTL (6481)
1	92840303	92841509	1	11830368	116064120	HDL cholesterol QTL (7702)
1	92840303	92841509	1	24647055	119841750	Carcass weight (hot) QTL (16901)
1	92840303	92841509	1	35389848	120316411	Backfat at last rib QTL (16831)
1	92840303	92841509	1	35389848	169149638	Dressing percentage QTL (3222)
1	92840303	92841509	1	36144885	105086765	Estimated carcass lean content QTL (5960)
1	92840303	92841509	1	36144885	154329026	Backfat at tenth rib QTL (5672)
1	92840303	92841509	1	36144885	154329026	Side fat thickness QTL (5675)
1	92840303	92841509	1	48054350	117332062	Marbling QTL (4019)
1	92840303	92841509	1	52874641	130756529	Carcass weight (hot) QTL (16859)
1	92840303	92841509	1	52874641	169149638	Backfat weight QTL (12725)
1	92840303	92841509	1	52874641	169149638	Carcass weight (cold) QTL (12711)
1	92840303	92841509	1	52874641	169149638	External fat on ham QTL (12719)
1	92840303	92841509	1	52874641	169149638	Feed intake QTL (871)
1	92840303	92841509	1	52874641	169149638	Head weight QTL (860)
1	92840303	92841509	1	52874641	169149638	Liver weight QTL (872)
1	92840303	92841509	1	62261447	133275468	Average daily gain QTL (3673)
1	92840303	92841509	1	62261447	133275468	backfat at P2 position QTL (4107)
1	92840303	92841509	1	62261447	133275468	backfat at P2 position QTL (4108)
1	92840303	92841509	1	62261447	133275468	Carcass weight (hot) QTL (3695)
1	92840303	92841509	1	62261447	133275468	Lean meat percentage QTL (4109)
1	92840303	92841509	1	62261447	133275468	PH for Longissmus dorsi QTL (3693)
1	92840303	92841509	1	62261447	133275468	PH for Longissmus dorsi QTL (3694)
1	92840303	92841509	1	62261447	133275468	PH for Longissmus dorsi QTL (4110)
1	92840303	92841509	1	62261447	162073157	Average daily gain QTL (329)
1	92840303	92841509	1	72534652	95300134	Top line conformation QTL (126114)
1	92840303	92841509	1	85842604	162073157	Ear area QTL (8885)
1	92840303	92841509	1	85842604	162073157	Ear area QTL (8886)
1	92840303	92841509	1	85842604	162073157	Ear weight QTL (8853)
1	92840303	92841509	1	85842604	162073157	Ear weight QTL (8854)
1	92840303	92841509	1	85842604	162073157	Teat number QTL (6481)
1	92840303	92841509	1	91662984	96901518	uterine horn length QTL (18365)
1	92842027	92842664	1	11830368	116064120	HDL cholesterol QTL (7702)
1	92842027	92842664	1	24647055	119841750	Carcass weight (hot) QTL (16901)
1	92842027	92842664	1	35389848	120316411	Backfat at last rib QTL (16831)
1	92842027	92842664	1	35389848	169149638	Dressing percentage QTL (3222)
1	92842027	92842664	1	36144885	105086765	Estimated carcass lean content QTL (5960)
1	92842027	92842664	1	36144885	154329026	Backfat at tenth rib QTL (5672)
1	92842027	92842664	1	36144885	154329026	Side fat thickness QTL (5675)
1	92842027	92842664	1	48054350	117332062	Marbling QTL (4019)
1	92842027	92842664	1	52874641	130756529	Carcass weight (hot) QTL (16859)
1	92842027	92842664	1	52874641	169149638	Backfat weight QTL (12725)
1	92842027	92842664	1	52874641	169149638	Carcass weight (cold) QTL (12711)
1	92842027	92842664	1	52874641	169149638	External fat on ham QTL (12719)
1	92842027	92842664	1	52874641	169149638	Feed intake QTL (871)
1	92842027	92842664	1	52874641	169149638	Head weight QTL (860)
1	92842027	92842664	1	52874641	169149638	Liver weight QTL (872)
1	92842027	92842664	1	62261447	133275468	Average daily gain QTL (3673)
1	92842027	92842664	1	62261447	133275468	backfat at P2 position QTL (4107)
1	92842027	92842664	1	62261447	133275468	backfat at P2 position QTL (4108)
1	92842027	92842664	1	62261447	133275468	Carcass weight (hot) QTL (3695)
1	92842027	92842664	1	62261447	133275468	Lean meat percentage QTL (4109)
1	92842027	92842664	1	62261447	133275468	PH for Longissmus dorsi QTL (3693)
1	92842027	92842664	1	62261447	133275468	PH for Longissmus dorsi QTL (3694)
1	92842027	92842664	1	62261447	133275468	PH for Longissmus dorsi QTL (4110)
1	92842027	92842664	1	62261447	162073157	Average daily gain QTL (329)
1	92842027	92842664	1	72534652	95300134	Top line conformation QTL (126114)
1	92842027	92842664	1	85842604	162073157	Ear area QTL (8885)
1	92842027	92842664	1	85842604	162073157	Ear area QTL (8886)
1	92842027	92842664	1	85842604	162073157	Ear weight QTL (8853)
1	92842027	92842664	1	85842604	162073157	Ear weight QTL (8854)
1	92842027	92842664	1	85842604	162073157	Teat number QTL (6481)
1	92842027	92842664	1	91662984	96901518	uterine horn length QTL (18365)
1	92842670	92843274	1	11830368	116064120	HDL cholesterol QTL (7702)
1	92842670	92843274	1	24647055	119841750	Carcass weight (hot) QTL (16901)
1	92842670	92843274	1	35389848	120316411	Backfat at last rib QTL (16831)
1	92842670	92843274	1	35389848	169149638	Dressing percentage QTL (3222)
1	92842670	92843274	1	36144885	105086765	Estimated carcass lean content QTL (5960)
1	92842670	92843274	1	36144885	154329026	Backfat at tenth rib QTL (5672)
1	92842670	92843274	1	36144885	154329026	Side fat thickness QTL (5675)
1	92842670	92843274	1	48054350	117332062	Marbling QTL (4019)
1	92842670	92843274	1	52874641	130756529	Carcass weight (hot) QTL (16859)
1	92842670	92843274	1	52874641	169149638	Backfat weight QTL (12725)
1	92842670	92843274	1	52874641	169149638	Carcass weight (cold) QTL (12711)
1	92842670	92843274	1	52874641	169149638	External fat on ham QTL (12719)
1	92842670	92843274	1	52874641	169149638	Feed intake QTL (871)
1	92842670	92843274	1	52874641	169149638	Head weight QTL (860)
1	92842670	92843274	1	52874641	169149638	Liver weight QTL (872)
1	92842670	92843274	1	62261447	133275468	Average daily gain QTL (3673)
1	92842670	92843274	1	62261447	133275468	backfat at P2 position QTL (4107)
1	92842670	92843274	1	62261447	133275468	backfat at P2 position QTL (4108)
1	92842670	92843274	1	62261447	133275468	Carcass weight (hot) QTL (3695)
1	92842670	92843274	1	62261447	133275468	Lean meat percentage QTL (4109)
1	92842670	92843274	1	62261447	133275468	PH for Longissmus dorsi QTL (3693)
1	92842670	92843274	1	62261447	133275468	PH for Longissmus dorsi QTL (3694)
1	92842670	92843274	1	62261447	133275468	PH for Longissmus dorsi QTL (4110)
1	92842670	92843274	1	62261447	162073157	Average daily gain QTL (329)
1	92842670	92843274	1	72534652	95300134	Top line conformation QTL (126114)
1	92842670	92843274	1	85842604	162073157	Ear area QTL (8885)
1	92842670	92843274	1	85842604	162073157	Ear area QTL (8886)
1	92842670	92843274	1	85842604	162073157	Ear weight QTL (8853)
1	92842670	92843274	1	85842604	162073157	Ear weight QTL (8854)
1	92842670	92843274	1	85842604	162073157	Teat number QTL (6481)
1	92842670	92843274	1	91662984	96901518	uterine horn length QTL (18365)
1	92843666	92844871	1	11830368	116064120	HDL cholesterol QTL (7702)
1	92843666	92844871	1	24647055	119841750	Carcass weight (hot) QTL (16901)
1	92843666	92844871	1	35389848	120316411	Backfat at last rib QTL (16831)
1	92843666	92844871	1	35389848	169149638	Dressing percentage QTL (3222)
1	92843666	92844871	1	36144885	105086765	Estimated carcass lean content QTL (5960)
1	92843666	92844871	1	36144885	154329026	Backfat at tenth rib QTL (5672)
1	92843666	92844871	1	36144885	154329026	Side fat thickness QTL (5675)
1	92843666	92844871	1	48054350	117332062	Marbling QTL (4019)
1	92843666	92844871	1	52874641	130756529	Carcass weight (hot) QTL (16859)
1	92843666	92844871	1	52874641	169149638	Backfat weight QTL (12725)
1	92843666	92844871	1	52874641	169149638	Carcass weight (cold) QTL (12711)
1	92843666	92844871	1	52874641	169149638	External fat on ham QTL (12719)
1	92843666	92844871	1	52874641	169149638	Feed intake QTL (871)
1	92843666	92844871	1	52874641	169149638	Head weight QTL (860)
1	92843666	92844871	1	52874641	169149638	Liver weight QTL (872)
1	92843666	92844871	1	62261447	133275468	Average daily gain QTL (3673)
1	92843666	92844871	1	62261447	133275468	backfat at P2 position QTL (4107)
1	92843666	92844871	1	62261447	133275468	backfat at P2 position QTL (4108)
1	92843666	92844871	1	62261447	133275468	Carcass weight (hot) QTL (3695)
1	92843666	92844871	1	62261447	133275468	Lean meat percentage QTL (4109)
1	92843666	92844871	1	62261447	133275468	PH for Longissmus dorsi QTL (3693)
1	92843666	92844871	1	62261447	133275468	PH for Longissmus dorsi QTL (3694)
1	92843666	92844871	1	62261447	133275468	PH for Longissmus dorsi QTL (4110)
1	92843666	92844871	1	62261447	162073157	Average daily gain QTL (329)
1	92843666	92844871	1	72534652	95300134	Top line conformation QTL (126114)
1	92843666	92844871	1	85842604	162073157	Ear area QTL (8885)
1	92843666	92844871	1	85842604	162073157	Ear area QTL (8886)
1	92843666	92844871	1	85842604	162073157	Ear weight QTL (8853)
1	92843666	92844871	1	85842604	162073157	Ear weight QTL (8854)
1	92843666	92844871	1	85842604	162073157	Teat number QTL (6481)
1	92843666	92844871	1	91662984	96901518	uterine horn length QTL (18365)
1	92845143	92845746	1	11830368	116064120	HDL cholesterol QTL (7702)
1	92845143	92845746	1	24647055	119841750	Carcass weight (hot) QTL (16901)
1	92845143	92845746	1	35389848	120316411	Backfat at last rib QTL (16831)
1	92845143	92845746	1	35389848	169149638	Dressing percentage QTL (3222)
1	92845143	92845746	1	36144885	105086765	Estimated carcass lean content QTL (5960)
1	92845143	92845746	1	36144885	154329026	Backfat at tenth rib QTL (5672)
1	92845143	92845746	1	36144885	154329026	Side fat thickness QTL (5675)
1	92845143	92845746	1	48054350	117332062	Marbling QTL (4019)
1	92845143	92845746	1	52874641	130756529	Carcass weight (hot) QTL (16859)
1	92845143	92845746	1	52874641	169149638	Backfat weight QTL (12725)
1	92845143	92845746	1	52874641	169149638	Carcass weight (cold) QTL (12711)
1	92845143	92845746	1	52874641	169149638	External fat on ham QTL (12719)
1	92845143	92845746	1	52874641	169149638	Feed intake QTL (871)
1	92845143	92845746	1	52874641	169149638	Head weight QTL (860)
1	92845143	92845746	1	52874641	169149638	Liver weight QTL (872)
1	92845143	92845746	1	62261447	133275468	Average daily gain QTL (3673)
1	92845143	92845746	1	62261447	133275468	backfat at P2 position QTL (4107)
1	92845143	92845746	1	62261447	133275468	backfat at P2 position QTL (4108)
[truncated: 50,549 more rows]
